# Supplementary material for: N′-(4-Bromo­benzyl­idene)isonicotino­hydrazide
Source: Acta Crystallogr Sect E Struct Rep Online. 2008 Nov 13;64(Pt 12):o2320. doi: 10.1107/S1600536808036271 (PMC2959976; doi:10.1107/S1600536808036271)
Supplement: Supplementary file 2 [file e-64-o2320-Isup2.hkl]

# 
# h,k,l, Fc-squared, Fo-squared, sigma(Fo-squared) and status flag 
# 
data_I
_shelx_title ' b in P2(1)/c' 
_shelx_refln_list_code          4 
_shelx_F_calc_maximum      195.90 
_exptl_crystal_F_000       608.00 
_reflns_d_resolution_high  0.7478 
 
loop_ 
 _symmetry_equiv_pos_as_xyz 
 'x, y, z' 
 '-x, y+1/2, -z+1/2' 
 '-x, -y, -z' 
 'x, -y-1/2, z-1/2' 
 
_cell_length_a    18.7153 
_cell_length_b     6.5166 
_cell_length_c    10.1264 
_cell_angle_alpha  90.000 
_cell_angle_beta   95.512 
_cell_angle_gamma  90.000 
 
_shelx_F_squared_multiplier     1.000 
 
loop_ 
 _refln_index_h 
 _refln_index_k 
 _refln_index_l 
 _refln_F_squared_calc 
 _refln_F_squared_meas 
 _refln_F_squared_sigma 
 _refln_observed_status 
   2   0   0     1457.22     1286.04     42.87 o 
   3   0   0     3131.04     2812.15     92.23 o 
   4   0   0      667.91      628.20     21.74 o 
   5   0   0      245.75      235.77      7.80 o 
   6   0   0        5.91       14.99      3.01 o 
   7   0   0      560.92      554.11     15.46 o 
   8   0   0     1613.48     1731.72     41.77 o 
   9   0   0      975.62     1000.14     27.08 o 
  10   0   0     1212.55     1302.05     32.75 o 
  11   0   0     2241.51     2367.49     56.70 o 
  12   0   0     3570.27     3827.93     89.35 o 
  13   0   0      609.03      636.17     30.96 o 
  14   0   0     2560.26     2719.65     93.06 o 
  15   0   0     1741.03     1796.82     65.21 o 
  16   0   0      172.00      209.60     18.14 o 
  17   0   0       78.50       83.51     13.55 o 
  18   0   0      958.09      977.66     41.67 o 
  19   0   0       58.27       46.20     14.75 o 
  20   0   0      106.47      101.65     16.02 o 
  21   0   0      232.68      264.67     22.82 o 
  22   0   0       94.22      124.13     17.81 o 
  23   0   0       68.30       25.80     15.21 o 
  24   0   0       21.34       15.30     18.06 o 
   1   1   0      972.92     1007.14     19.20 o 
   2   1   0      665.76      710.01     17.01 o 
   3   1   0      429.27      434.86      7.70 o 
   4   1   0    38376.43    38686.68    610.04 o 
   5   1   0     1850.26     1875.61     30.63 o 
   6   1   0      905.28      894.53     17.95 o 
   7   1   0     4646.82     4638.05     74.60 o 
   8   1   0     7475.16     7443.02    144.84 o 
   9   1   0       46.73       44.64      3.51 o 
  10   1   0     2752.52     2697.21     45.10 o 
  11   1   0     1152.05     1113.96     30.42 o 
  12   1   0        2.29        2.66      3.22 o 
  13   1   0       18.76       15.24      4.94 o 
  14   1   0       56.14       53.36      5.97 o 
  15   1   0       60.18       55.25      8.89 o 
  16   1   0      464.74      475.89     18.82 o 
  17   1   0      273.46      282.55     15.36 o 
  18   1   0      320.88      315.54     16.59 o 
  19   1   0      125.41      143.86     12.59 o 
  20   1   0       30.76       31.79     10.02 o 
  21   1   0        5.37      -10.63     10.63 o 
  22   1   0      164.72      149.75     14.18 o 
  23   1   0        6.56       -2.45     11.39 o 
  24   1   0        7.71      -10.50     11.59 o 
   0   2   0     2115.31     2085.00     48.61 o 
   1   2   0       24.83       19.63      1.94 o 
   2   2   0      229.71      235.91      5.84 o 
   3   2   0      929.91      967.16     19.09 o 
   4   2   0      199.73      231.54      5.17 o 
   5   2   0      323.98      353.04      7.17 o 
   6   2   0     2922.00     3145.19     51.08 o 
   7   2   0     1682.26     1878.55     31.36 o 
   8   2   0     1662.97     1779.92     30.02 o 
   9   2   0       11.77       13.09      2.62 o 
  10   2   0       50.10       47.58      4.60 o 
  11   2   0      460.40      475.90     11.50 o 
  12   2   0      513.32      490.24     13.56 o 
  13   2   0       17.29        9.88      5.33 o 
  14   2   0        4.75        8.30      5.51 o 
  15   2   0       13.87       13.48      5.91 o 
  16   2   0       53.55       41.11      9.00 o 
  17   2   0       33.92       37.01     17.45 o 
  18   2   0       49.48       24.06     20.55 o 
  19   2   0       31.83       40.96     19.35 o 
  20   2   0       29.58       35.73     11.27 o 
  21   2   0        0.05        1.37     10.62 o 
  22   2   0        0.23      -11.26     11.26 o 
  23   2   0        4.36      -14.96     14.96 o 
  24   2   0        3.74       -7.06     13.76 o 
   1   3   0       51.05       51.29      2.94 o 
   2   3   0      764.52      763.44     16.10 o 
   3   3   0     4316.52     4439.70    103.18 o 
   4   3   0       62.17       57.66      6.16 o 
   5   3   0      555.86      479.59     11.27 o 
   6   3   0      935.30      925.84     16.84 o 
   7   3   0      280.85      237.15      6.43 o 
   8   3   0     1130.20     1102.22     19.87 o 
   9   3   0      543.16      524.15     11.14 o 
  10   3   0       35.26       45.66      3.97 o 
  11   3   0       16.29       16.40      4.76 o 
  12   3   0        2.17        1.96      4.86 o 
  13   3   0       39.28       34.29      6.00 o 
  14   3   0      315.00      311.28     11.99 o 
  15   3   0        2.25        0.48      6.04 o 
  16   3   0      142.19      147.31     13.40 o 
  17   3   0       78.52       73.78     11.96 o 
  18   3   0      137.44      121.34     13.46 o 
  19   3   0       94.55      109.96     14.01 o 
  20   3   0        4.36       -4.28     12.12 o 
  21   3   0       11.31        5.76     12.79 o 
  22   3   0        5.58      -13.97     13.97 o 
  23   3   0        0.78        2.17     13.86 o 
   0   4   0     3130.74     2854.12     67.57 o 
   1   4   0     4343.89     4131.15     68.08 o 
   2   4   0     2707.12     2628.86     51.48 o 
   3   4   0     1580.62     1533.08     31.54 o 
   4   4   0      414.83      384.15     12.71 o 
   5   4   0      233.45      210.53      9.48 o 
   6   4   0       10.74       21.38      8.93 o 
   7   4   0       15.86       17.43      3.88 o 
   8   4   0      163.50      153.71      6.11 o 
   9   4   0      602.83      596.41     12.98 o 
  10   4   0     1046.68     1033.21     26.18 o 
  11   4   0     1350.32     1309.97     28.53 o 
  12   4   0     1048.42      999.04     23.71 o 
  13   4   0      369.28      377.59     14.45 o 
  14   4   0      200.24      216.57     10.70 o 
  15   4   0      420.24      409.00     14.89 o 
  16   4   0      256.22      251.06     12.56 o 
  17   4   0       48.30       22.43     11.00 o 
  18   4   0       10.55        2.60     11.27 o 
  19   4   0        4.12      -11.49     11.49 o 
  20   4   0       13.53        4.26     14.14 o 
  21   4   0       29.54       -0.07     20.58 o 
  22   4   0       21.55        7.70     29.19 o 
   1   5   0      201.41      188.01      8.85 o 
   2   5   0     1488.57     1482.44     31.47 o 
   3   5   0      722.79      703.22     21.87 o 
   4   5   0     1429.50     1401.89     30.35 o 
   5   5   0     1898.14     1869.54     39.22 o 
   6   5   0      515.18      544.22     13.43 o 
   7   5   0     2699.40     2748.38     43.02 o 
   8   5   0      695.39      697.47     14.59 o 
   9   5   0      263.77      269.19      9.17 o 
  10   5   0      381.99      395.70     13.41 o 
  11   5   0      592.19      567.54     16.59 o 
  12   5   0      164.15      118.21      9.00 o 
  13   5   0       35.17       32.38      7.77 o 
  14   5   0       38.04       37.18      8.43 o 
  15   5   0       36.28       35.33      9.03 o 
  16   5   0       55.04       67.85     10.53 o 
  17   5   0      207.29      233.64     17.60 o 
  18   5   0       57.02       64.49     14.65 o 
  19   5   0      131.01      133.39     25.64 o 
  20   5   0       95.64       91.11     17.25 o 
   0   6   0     1077.09     1124.77     45.20 o 
   1   6   0      574.87      567.41     19.62 o 
   2   6   0       90.46      106.11      7.85 o 
   3   6   0      799.29      826.17     24.06 o 
   4   6   0       65.65       76.31     11.84 o 
   5   6   0        7.60        5.90      6.58 o 
   6   6   0       23.40       18.51      6.12 o 
   7   6   0       38.49       30.90      6.53 o 
   8   6   0       24.67       16.76      6.77 o 
   9   6   0       32.75       53.83      9.61 o 
  10   6   0        6.88        9.15      9.19 o 
  11   6   0       50.74       46.76     11.03 o 
  12   6   0      108.01      113.17     11.44 o 
  13   6   0       78.00       91.34     10.48 o 
  14   6   0       94.33       99.58     14.06 o 
  15   6   0      233.53      324.71     65.03 o 
  16   6   0       17.83       28.41     13.64 o 
  17   6   0       96.74      154.16     42.47 o 
  18   6   0       34.81       73.03     21.90 o 
   1   7   0        4.12        5.08     16.26 o 
   2   7   0      259.14      238.95     14.13 o 
   3   7   0      124.05      147.97     12.31 o 
   4   7   0       21.09       27.03      8.32 o 
   5   7   0       27.13       22.31      8.49 o 
   6   7   0        3.20       -1.41      7.17 o 
   7   7   0        1.21        0.50      9.54 o 
   8   7   0        3.15      -10.31     10.31 o 
   9   7   0       23.87       30.91     10.69 o 
  10   7   0       12.86       11.06     11.35 o 
  11   7   0       53.70       82.16     14.48 o 
  12   7   0        5.12       -0.70     13.10 o 
  13   7   0       33.29       20.23     16.77 o 
  14   7   0       84.64       90.10     19.56 o 
   0   8   0       53.50       26.45     16.15 o 
   1   8   0      229.84      252.04     16.16 o 
   2   8   0      105.74      111.02     13.20 o 
   3   8   0       12.33       26.10     11.15 o 
   4   8   0       24.32       11.29     11.44 o 
   5   8   0        7.48       -0.58      9.70 o 
   6   8   0       47.11       49.75     13.86 o 
   7   8   0       69.88       81.26     19.98 o 
   8   8   0       11.64        6.76     19.72 o 
   9   8   0       21.00       -5.13     19.85 o 
 -24   1   1       16.78        4.77     11.04 o 
 -23   1   1      161.56      156.62     14.34 o 
 -22   1   1       15.65       12.40     11.48 o 
 -21   1   1       12.00        8.59     11.40 o 
 -20   1   1      146.37      171.06     13.15 o 
 -19   1   1       50.11       50.59     10.16 o 
 -18   1   1       10.84        1.27      8.36 o 
 -17   1   1       79.25       93.92     10.24 o 
 -16   1   1      127.83      156.98     21.29 o 
 -15   1   1       60.40       66.23      6.55 o 
 -14   1   1      240.22      235.87     10.04 o 
 -13   1   1      191.34      185.92      6.96 o 
 -12   1   1        7.22        8.17      3.56 o 
 -11   1   1     1325.57     1338.11     32.84 o 
 -10   1   1     3794.15     3784.18     62.16 o 
  -9   1   1     3357.39     3279.55     53.91 o 
  -8   1   1     2748.67     2743.26     45.20 o 
  -7   1   1      329.42      314.76     12.21 o 
  -6   1   1     3902.43     3870.05    130.59 o 
  -5   1   1     2557.90     2597.55     84.41 o 
  -4   1   1       86.50      107.05      2.98 o 
  -3   1   1     2096.10     1998.90     37.68 o 
  -2   1   1       22.51       24.79      1.97 o 
  -1   1   1     3180.44     3143.17     72.63 o 
   0   1   1       50.84       49.16      6.35 o 
   1   1   1     1479.34     1479.80     34.52 o 
   2   1   1       31.91       38.18      1.77 o 
   3   1   1       33.31       31.08      1.39 o 
   4   1   1    37343.10    38531.95    608.38 o 
   5   1   1     8165.27     8430.17    133.85 o 
   6   1   1     1192.68     1176.95     21.42 o 
   7   1   1     1491.93     1553.65     26.06 o 
   8   1   1      579.36      543.10     10.60 o 
   9   1   1      405.31      419.07     11.81 o 
  10   1   1      160.56      157.45      6.18 o 
  11   1   1      936.36      937.73     20.96 o 
  12   1   1      114.97      123.14      6.79 o 
  13   1   1      396.35      420.33     20.19 o 
  14   1   1      119.07      121.41      9.98 o 
  15   1   1      266.36      249.30     13.26 o 
  16   1   1      302.47      305.87     16.22 o 
  17   1   1       32.36       59.87     10.21 o 
  18   1   1       56.97       61.47     14.39 o 
  19   1   1      127.13      115.10     11.84 o 
  20   1   1       21.86        6.45     10.10 o 
  21   1   1        5.98        4.17     10.05 o 
  22   1   1      138.31      118.26     13.37 o 
  23   1   1        3.16       14.27     12.38 o 
  24   1   1       14.57        3.85     12.72 o 
 -24   2   1       29.75       26.40     13.95 o 
 -23   2   1        3.13       -2.70     11.39 o 
 -22   2   1        1.58      -11.10     11.10 o 
 -21   2   1        0.47       -0.65     11.81 o 
 -20   2   1       85.48       74.90     12.27 o 
 -19   2   1      258.23      226.62     15.55 o 
 -18   2   1      231.96      241.39     15.10 o 
 -17   2   1      315.94      281.87     15.64 o 
 -16   2   1      140.57      133.85     15.59 o 
 -15   2   1      533.18      506.48     24.71 o 
 -14   2   1      850.83      856.36     20.80 o 
 -13   2   1     2042.61     2099.54     42.47 o 
 -12   2   1     1835.30     1861.20     32.50 o 
 -11   2   1       16.26        7.84      3.26 o 
 -10   2   1      357.76      377.75      8.94 o 
  -9   2   1      132.31      129.86      4.86 o 
  -8   2   1       42.61       67.08      4.95 o 
  -7   2   1     1839.56     1873.53     31.38 o 
  -6   2   1     7107.78     7320.34    116.74 o 
  -5   2   1     2310.17     2334.40     38.25 o 
  -4   2   1    13021.61    13137.06    241.53 o 
  -3   2   1     8774.86     8682.45    160.07 o 
  -2   2   1    10784.51    10270.65    235.14 o 
  -1   2   1     5579.94     5336.46    122.89 o 
   0   2   1     5718.80     5570.68    128.15 o 
   1   2   1     2780.27     2737.53     51.76 o 
   2   2   1      301.56      277.28      5.77 o 
   3   2   1     1097.52     1076.56     14.89 o 
   4   2   1      520.72      523.88      8.70 o 
   5   2   1      288.57      274.13      5.98 o 
   6   2   1      385.76      413.75      9.43 o 
   7   2   1     3367.91     3529.42     57.22 o 
   8   2   1     8560.17     8815.45    147.52 o 
   9   2   1     6091.77     6054.69     97.38 o 
  10   2   1      444.23      404.41      9.04 o 
  11   2   1     1834.69     1682.72     34.26 o 
  12   2   1     2748.53     2587.76     51.02 o 
  13   2   1      311.64      294.52     10.85 o 
  14   2   1      499.35      506.10     24.20 o 
  15   2   1       19.92       13.45      8.06 o 
  16   2   1       10.88       -5.17      8.25 o 
  17   2   1        4.61       -4.85      8.27 o 
  18   2   1        1.08       -7.97      9.15 o 
  19   2   1       17.46       22.79     15.40 o 
  20   2   1      189.41      191.77     15.29 o 
  21   2   1       11.18       16.15     28.64 o 
  22   2   1       38.42       47.19     12.93 o 
  23   2   1       96.33      103.44     15.70 o 
  24   2   1       15.78        5.33     21.64 o 
 -23   3   1       50.11       48.12     15.61 o 
 -22   3   1       49.21       49.89     14.06 o 
 -21   3   1       69.73       73.83     13.69 o 
 -20   3   1       29.65       31.02     12.32 o 
 -19   3   1       36.35       22.88     14.90 o 
 -18   3   1       12.34       12.78     10.55 o 
 -17   3   1      131.42      124.59      9.82 o 
 -16   3   1       18.11       21.19      7.34 o 
 -15   3   1      191.75      197.51      9.80 o 
 -14   3   1      109.72      103.19      9.62 o 
 -13   3   1      521.52      508.95     14.57 o 
 -12   3   1      861.55      890.88     17.72 o 
 -11   3   1     1594.38     1559.87     27.76 o 
 -10   3   1     1051.58      987.73     18.60 o 
  -9   3   1     1223.66     1153.11     20.93 o 
  -8   3   1     3225.26     3155.48     52.12 o 
  -7   3   1     2832.45     2777.41     46.02 o 
  -6   3   1     3136.29     3177.57     52.13 o 
  -5   3   1     1344.89     1403.33     28.07 o 
  -4   3   1     1146.71     1221.79     24.70 o 
  -3   3   1       29.37       43.23      4.24 o 
  -2   3   1     4960.15     5302.16    122.84 o 
  -1   3   1      130.61      128.54      6.91 o 
   0   3   1     1125.51     1127.05     28.14 o 
   1   3   1     3513.72     3443.31     65.40 o 
   2   3   1     3999.56     3952.16     64.59 o 
   3   3   1     3219.26     3258.45     47.66 o 
   4   3   1     6204.31     6364.93     83.31 o 
   5   3   1     5169.62     5244.66     75.73 o 
   6   3   1     1267.95     1218.95     19.24 o 
   7   3   1     2635.01     2545.96     42.24 o 
   8   3   1      574.32      552.42     11.25 o 
   9   3   1       79.60       71.87      4.03 o 
  10   3   1      192.52      180.11     11.65 o 
  11   3   1      168.61      148.39      7.38 o 
  12   3   1      308.47      300.32     17.92 o 
  13   3   1      566.70      588.38     16.42 o 
  14   3   1       24.60       28.61      6.64 o 
  15   3   1      613.29      626.93     23.99 o 
  16   3   1     1077.57     1018.82     31.65 o 
  17   3   1       31.55       38.57     10.98 o 
  18   3   1       53.22       41.54     11.89 o 
  19   3   1       93.38      103.28     13.65 o 
  20   3   1       68.31       79.64     21.27 o 
  21   3   1       54.74       47.22     14.66 o 
  22   3   1       15.63        6.82     19.41 o 
  23   3   1       11.17       26.90     14.28 o 
 -22   4   1        1.92       -7.16     36.00 o 
 -21   4   1       10.58      -29.93     47.84 o 
 -20   4   1       69.68       77.13     14.45 o 
 -19   4   1       58.23       65.88     13.66 o 
 -18   4   1       73.29       85.18     10.17 o 
 -17   4   1        7.99        7.19      7.76 o 
 -16   4   1       77.24       68.38      8.67 o 
 -15   4   1       48.70       75.76      8.93 o 
 -14   4   1        0.78       -3.33      6.53 o 
 -13   4   1      210.40      207.53     10.48 o 
 -12   4   1        1.69       -5.14      5.14 o 
 -11   4   1       14.43       15.71      4.27 o 
 -10   4   1        0.47        0.79      4.11 o 
  -9   4   1      119.58      124.49      5.67 o 
  -8   4   1      400.24      385.40     12.89 o 
  -7   4   1      410.29      419.73     12.20 o 
  -6   4   1     1471.70     1497.27     26.44 o 
  -5   4   1       16.11       17.36      4.86 o 
  -4   4   1      208.20      190.07      9.19 o 
  -3   4   1     1587.74     1663.53     41.40 o 
  -2   4   1      256.08      235.57      9.43 o 
  -1   4   1      814.02      852.45     22.93 o 
   0   4   1      946.58      928.00     20.18 o 
   1   4   1      179.90      168.32      6.86 o 
   2   4   1       39.64       41.95      4.56 o 
   3   4   1      452.61      436.18      9.83 o 
   4   4   1       45.12       43.73      4.56 o 
   5   4   1      118.12      124.23      4.80 o 
   6   4   1      400.81      427.52      9.18 o 
   7   4   1      141.79      137.83      5.51 o 
   8   4   1      612.18      619.35     12.26 o 
   9   4   1      906.45      897.64     24.67 o 
  10   4   1        7.54        7.87      4.64 o 
  11   4   1      768.27      760.05     17.11 o 
  12   4   1      226.83      235.26      9.57 o 
  13   4   1        3.00        4.73      7.53 o 
  14   4   1       44.17       68.41     14.85 o 
  15   4   1      334.85      339.36     14.43 o 
  16   4   1       32.69       39.88     16.29 o 
  17   4   1       31.49       22.81     11.45 o 
  18   4   1       50.03       38.23     16.12 o 
  19   4   1        0.98       -0.83     12.93 o 
  20   4   1       19.76        1.80     21.59 o 
  21   4   1        0.32      -13.77     24.51 o 
 -20   5   1       38.76       49.73     15.84 o 
 -19   5   1        6.94        9.30     13.93 o 
 -18   5   1       33.53       42.35     10.28 o 
 -17   5   1        2.04        5.90      8.91 o 
 -16   5   1      127.66      133.11     10.63 o 
 -15   5   1       37.48       54.51      9.03 o 
 -14   5   1       45.05       45.45      8.42 o 
 -13   5   1       41.19       53.00      8.13 o 
 -12   5   1       36.14       47.96      8.48 o 
 -11   5   1       22.13       14.58      6.55 o 
 -10   5   1        0.55       -2.48      4.56 o 
  -9   5   1       54.98       61.71      5.67 o 
  -8   5   1       86.12       92.35      7.15 o 
  -7   5   1      207.50      187.99      8.62 o 
  -6   5   1      171.43      173.99     10.44 o 
  -5   5   1      177.59      187.03     10.37 o 
  -4   5   1      234.51      231.90     13.00 o 
  -3   5   1       31.03       35.12      5.91 o 
  -2   5   1      299.07      297.84     10.72 o 
  -1   5   1      376.78      378.51     11.67 o 
   0   5   1      150.62      161.75      7.74 o 
   1   5   1      188.42      169.91      8.76 o 
   2   5   1       67.45       60.13      5.97 o 
   3   5   1      130.96      131.24      7.38 o 
   4   5   1       17.32       23.18      5.49 o 
   5   5   1        1.67       -3.34      4.48 o 
   6   5   1     1216.07     1193.20     23.05 o 
   7   5   1      104.39      113.23      6.59 o 
   8   5   1       47.69       49.80      7.56 o 
   9   5   1       30.33       31.90      6.10 o 
  10   5   1        4.42        3.74      6.08 o 
  11   5   1      195.00      204.52     13.08 o 
  12   5   1       91.56      105.32     10.13 o 
  13   5   1        8.69       10.77      7.57 o 
  14   5   1      149.26      130.03     13.60 o 
  15   5   1       93.66      126.52     11.08 o 
  16   5   1        3.00       13.73      9.26 o 
  17   5   1       27.50       19.40     11.74 o 
  18   5   1        0.10       -5.61     12.09 o 
  19   5   1       14.12       21.00     14.44 o 
  20   5   1        8.50      -10.61     13.62 o 
 -18   6   1       17.27       10.38     18.90 o 
 -17   6   1        5.98       -0.51      9.61 o 
 -16   6   1      139.78      142.59     11.91 o 
 -15   6   1       91.14       76.21     10.74 o 
 -14   6   1       81.20       99.92     10.47 o 
 -13   6   1      264.16      275.76     13.35 o 
 -12   6   1      268.70      241.78     15.28 o 
 -11   6   1      113.48      115.46     12.18 o 
 -10   6   1      130.08      138.06     12.06 o 
  -9   6   1       44.41       35.16      7.33 o 
  -8   6   1       28.87       19.55      6.17 o 
  -7   6   1      222.58      205.11      8.80 o 
  -6   6   1      117.12      124.27     13.50 o 
  -5   6   1      366.91      377.61     14.62 o 
  -4   6   1      667.02      649.13     26.14 o 
  -3   6   1     1697.92     1678.99     36.49 o 
  -2   6   1      346.70      344.93     12.44 o 
  -1   6   1      286.32      258.06     10.86 o 
   0   6   1       50.81       39.39      6.67 o 
   1   6   1       21.60       28.10      6.14 o 
   2   6   1     1886.30     1905.01     49.31 o 
   3   6   1        9.75       13.40      7.81 o 
   4   6   1       17.73       23.49      7.41 o 
   5   6   1       48.08       58.34      6.34 o 
   6   6   1      338.26      374.18     14.99 o 
   7   6   1      531.18      565.78     17.95 o 
   8   6   1      473.78      488.21     17.87 o 
   9   6   1      310.92      340.31     15.37 o 
  10   6   1      501.68      534.76     19.46 o 
  11   6   1      252.56      259.69     14.98 o 
  12   6   1       71.35       82.66      9.38 o 
  13   6   1       11.41       -6.27      8.62 o 
  14   6   1       16.75       17.95     10.26 o 
  15   6   1        2.17       -8.85      9.64 o 
  16   6   1        0.07       -9.99      9.99 o 
  17   6   1        0.70       16.43     13.14 o 
 -14   7   1        6.77       31.94     16.63 o 
 -13   7   1       47.32       64.67     15.80 o 
 -12   7   1       80.08      120.06     29.91 o 
 -11   7   1      292.04      375.86     29.69 o 
 -10   7   1      215.05      283.94     17.33 o 
  -9   7   1      286.86      327.76     21.08 o 
  -8   7   1      530.19      574.29     29.78 o 
  -7   7   1      274.47      277.59     12.11 o 
  -6   7   1      294.22      316.01     14.75 o 
  -5   7   1      172.72      185.74     11.87 o 
  -4   7   1       47.51       44.26      9.22 o 
  -3   7   1       22.06       23.20      7.81 o 
  -2   7   1       13.93       12.61      7.31 o 
  -1   7   1       40.30       41.83      7.89 o 
   0   7   1      235.58      225.36     13.82 o 
   1   7   1      462.62      495.38     20.75 o 
   2   7   1      120.93      135.28     15.84 o 
   3   7   1      398.31      417.24     18.35 o 
   4   7   1      494.27      521.20     24.13 o 
   5   7   1      441.18      480.43     17.58 o 
   6   7   1      742.83      772.02     35.33 o 
   7   7   1      317.34      330.70     18.65 o 
   8   7   1       61.64       57.84     12.21 o 
   9   7   1        4.81      -11.29     11.87 o 
  10   7   1        0.28       -4.16     10.76 o 
  11   7   1       54.66       63.16     13.81 o 
  12   7   1        3.85        6.07     12.73 o 
  13   7   1       31.17       30.07     14.71 o 
  14   7   1      151.13      162.09     23.76 o 
  -9   8   1        5.67       30.22     20.60 o 
  -8   8   1       50.81       48.64     18.88 o 
  -7   8   1       69.54       73.89     20.44 o 
  -6   8   1       22.71       26.90      9.48 o 
  -5   8   1      152.80      150.77     12.53 o 
  -4   8   1      195.29      207.03     31.09 o 
  -3   8   1       99.87      116.51     14.27 o 
  -2   8   1       62.39       49.32     11.83 o 
  -1   8   1      212.52      238.55     16.12 o 
   0   8   1       97.27      111.64     13.15 o 
   1   8   1       19.06       11.46     10.24 o 
   2   8   1       46.17       60.62     11.76 o 
   3   8   1        9.64       20.02     11.03 o 
   4   8   1        1.95      -10.84     10.84 o 
   5   8   1       17.41       11.28     14.80 o 
   6   8   1        0.26      -16.34     16.34 o 
   7   8   1        5.47       -0.58     16.96 o 
   8   8   1       39.81       38.92     18.10 o 
   9   8   1       41.66       48.90     21.05 o 
 -24   0   2       40.60       57.80     16.60 o 
 -23   0   2        1.05      -15.11     15.17 o 
 -22   0   2       41.75       20.44     15.47 o 
 -21   0   2       88.55       89.55     16.67 o 
 -20   0   2       47.37       49.00     15.24 o 
 -19   0   2     1727.90     1742.75     64.67 o 
 -18   0   2       73.11       95.50     15.43 o 
 -17   0   2      340.35      383.68     23.12 o 
 -16   0   2     1250.10     1279.38    106.13 o 
 -15   0   2       89.35      103.59     14.22 o 
 -14   0   2      389.27      413.32     31.11 o 
 -13   0   2       19.76       23.64      5.64 o 
 -12   0   2       51.37       75.76      6.62 o 
 -11   0   2      309.13      328.75     26.65 o 
 -10   0   2      444.06      484.93     15.59 o 
  -9   0   2     3262.22     3365.92     78.93 o 
  -8   0   2      397.11      367.41     12.44 o 
  -7   0   2     2693.25     2770.21     65.09 o 
  -6   0   2     7199.02     7352.61    166.66 o 
  -5   0   2    31504.32    28182.03   1022.16 o 
  -4   0   2     6625.22     6488.67    211.94 o 
  -3   0   2     2549.95     2862.35     95.15 o 
  -2   0   2     9258.09     9500.16    216.51 o 
   0   0   2     1180.76     1268.06     30.09 o 
   1   0   2     2303.22     2389.82     77.83 o 
   2   0   2     1902.84     2055.71     47.80 o 
   3   0   2    24232.84    23827.71    799.24 o 
   4   0   2     1184.35     1321.52     25.48 o 
   5   0   2    10001.35     9803.37    220.63 o 
   6   0   2     1221.49     1323.23     43.65 o 
   7   0   2     4405.41     4128.84    146.77 o 
   8   0   2     4262.25     4406.53    243.82 o 
   9   0   2     5126.44     5270.56    253.60 o 
  10   0   2     1415.21     1405.45     37.91 o 
  11   0   2     1279.43     1334.12     50.38 o 
  12   0   2      843.23      879.61     36.83 o 
  13   0   2      894.76      899.42     38.55 o 
  14   0   2        0.64       -7.44      9.00 o 
  15   0   2      453.96      466.37     26.08 o 
  16   0   2       56.70       80.97     13.65 o 
  17   0   2      342.89      375.38     24.35 o 
  18   0   2      137.63      127.49     16.31 o 
  19   0   2      183.45      208.85     19.53 o 
  20   0   2      265.74      274.73     22.33 o 
  21   0   2       75.36       63.65     16.21 o 
  22   0   2       22.55       57.80     18.42 o 
  23   0   2       25.68       30.38     18.26 o 
  24   0   2        0.29      -11.86     16.05 o 
 -24   1   2       11.14        3.47     10.74 o 
 -23   1   2       50.64       53.69     12.00 o 
 -22   1   2        3.14        2.65     10.78 o 
 -21   1   2        6.29        3.08     10.41 o 
 -20   1   2        6.07        5.98     11.91 o 
 -19   1   2       26.36       39.82     10.18 o 
 -18   1   2      108.64      123.10     11.12 o 
 -17   1   2       55.85       60.27      9.15 o 
 -16   1   2      269.62      260.34     10.94 o 
 -15   1   2     1657.44     1654.92     30.22 o 
 -14   1   2      261.19      266.72      9.38 o 
 -13   1   2     1303.51     1262.08     26.27 o 
 -12   1   2      656.14      620.61     13.41 o 
 -11   1   2      858.73      831.20     29.06 o 
 -10   1   2      828.54      791.27     15.44 o 
  -9   1   2     4162.63     4263.48     69.51 o 
  -8   1   2     1181.30     1240.51     21.78 o 
  -7   1   2        7.51       19.47      2.35 o 
  -6   1   2      728.35      772.84     13.94 o 
  -5   1   2      664.18      712.71     12.68 o 
  -4   1   2      835.05      836.96     16.54 o 
  -3   1   2      681.96      656.11     46.53 o 
  -2   1   2     2976.88     3022.55    119.39 o 
  -1   1   2     8044.65     7620.07    309.70 o 
   0   1   2     1601.89     1483.51     24.77 o 
   1   1   2    10442.80    10701.91    152.48 o 
   2   1   2     9896.75    10389.24    147.20 o 
   3   1   2    29238.84    29728.12    420.43 o 
   4   1   2       77.85       82.45      2.28 o 
   5   1   2      575.41      541.40      9.96 o 
   6   1   2       19.80       31.49      1.98 o 
   7   1   2      213.99      252.20      5.48 o 
   8   1   2     1160.55     1219.39     19.11 o 
   9   1   2       15.60       20.60      2.65 o 
  10   1   2       63.56       63.83      4.63 o 
  11   1   2     1284.78     1286.52     27.35 o 
  12   1   2      517.40      498.82     17.70 o 
  13   1   2     1930.66     1824.44     83.41 o 
  14   1   2      286.96      265.71     23.67 o 
  15   1   2      313.25      305.70     15.50 o 
  16   1   2      410.61      407.97     22.34 o 
  17   1   2      192.27      208.78     14.11 o 
  18   1   2       48.05       45.38     10.77 o 
  19   1   2        6.69       -3.41     18.16 o 
  20   1   2        4.88       -2.85     10.93 o 
  21   1   2        1.42        2.58     11.01 o 
  22   1   2        3.69        7.46     12.59 o 
  23   1   2        2.22       -2.91     12.77 o 
  24   1   2       50.26       54.16     14.38 o 
 -24   2   2        0.10        5.44     13.30 o 
 -23   2   2        1.55       -0.96     12.38 o 
 -22   2   2        6.94        3.23     12.43 o 
 -21   2   2       23.57       11.61     11.05 o 
 -20   2   2       22.66        8.68     18.89 o 
 -19   2   2        1.47        0.87     15.71 o 
 -18   2   2        8.86      -10.56     11.21 o 
 -17   2   2       22.96       18.15      6.16 o 
 -16   2   2       31.18       28.88      6.73 o 
 -15   2   2       19.04       11.77      5.76 o 
 -14   2   2      109.53      101.91      6.00 o 
 -13   2   2       56.26       69.67      5.08 o 
 -12   2   2      110.33      109.55      5.50 o 
 -11   2   2      869.88      936.09     17.87 o 
 -10   2   2       14.28       18.95      3.40 o 
  -9   2   2      185.29      170.86      5.59 o 
  -8   2   2     1372.09     1435.81     30.71 o 
  -7   2   2      520.38      523.74     10.37 o 
  -6   2   2      115.72      135.77      4.43 o 
  -5   2   2      105.43      120.32      4.07 o 
  -4   2   2       89.91      116.58      4.99 o 
  -3   2   2      753.41      766.08     13.50 o 
  -2   2   2     1042.33     1120.26     22.30 o 
  -1   2   2      123.20      125.28      4.20 o 
   0   2   2      229.51      219.76      7.35 o 
   1   2   2     1524.68     1555.28     37.18 o 
   2   2   2      465.94      532.97      9.75 o 
   3   2   2        1.85        7.65      3.12 o 
   4   2   2      276.54      304.99      5.59 o 
   5   2   2      209.74      216.05      3.80 o 
   6   2   2      867.48      862.74     12.46 o 
   7   2   2     3392.27     3482.34     46.23 o 
   8   2   2      211.33      211.75      4.59 o 
   9   2   2      161.92      166.80      5.27 o 
  10   2   2       61.94       58.36      4.47 o 
  11   2   2        7.71        5.05      4.07 o 
  12   2   2       81.81       73.26      5.62 o 
  13   2   2        8.97        8.08      5.49 o 
  14   2   2       10.32        3.14      9.03 o 
  15   2   2      159.65      137.33     11.52 o 
  16   2   2       30.63        9.28      8.59 o 
  17   2   2        6.99        5.09      9.00 o 
  18   2   2        1.43       -9.46      9.46 o 
  19   2   2        1.87       -9.82     26.80 o 
  20   2   2       77.81       77.76     12.92 o 
  21   2   2        2.38        0.03     11.07 o 
  22   2   2        1.45       -7.76     12.53 o 
  23   2   2        2.78       -1.38     12.77 o 
 -23   3   2        0.41       14.06     13.28 o 
 -22   3   2       37.57       20.96     28.38 o 
 -21   3   2       10.65      -11.21     11.21 o 
 -20   3   2       26.99       17.66     11.72 o 
 -19   3   2       67.07       45.61     11.34 o 
 -18   3   2        1.08       -5.44     10.17 o 
 -17   3   2       43.58       54.09      7.56 o 
 -16   3   2        2.57       -1.07      7.99 o 
 -15   3   2       23.97       11.49      6.72 o 
 -14   3   2      142.03      135.32      8.13 o 
 -13   3   2      337.05      328.63     11.32 o 
 -12   3   2      161.32      150.76      6.30 o 
 -11   3   2      367.04      332.77      9.02 o 
 -10   3   2      176.94      164.49      6.32 o 
  -9   3   2      376.14      353.70      8.84 o 
  -8   3   2     1278.06     1238.83     22.16 o 
  -7   3   2       70.32       67.49      3.74 o 
  -6   3   2        4.28        8.36      2.64 o 
  -5   3   2      146.31      168.38      6.10 o 
  -4   3   2      719.00      831.49     17.49 o 
  -3   3   2      122.51      113.08      4.70 o 
  -2   3   2      340.83      314.72      8.15 o 
  -1   3   2      793.96      815.41     21.38 o 
   0   3   2     4264.27     4340.69    101.09 o 
   1   3   2      296.61      242.67      8.37 o 
   2   3   2     1652.62     1618.15     39.19 o 
   3   3   2      818.83      778.72     14.23 o 
   4   3   2      617.91      591.37     10.14 o 
   5   3   2        6.68        7.72      2.02 o 
   6   3   2        0.33        2.96      2.33 o 
   7   3   2       10.69        8.62      2.50 o 
   8   3   2      114.75      112.93      4.25 o 
   9   3   2      432.55      420.38     10.54 o 
  10   3   2        4.31        4.84      4.26 o 
  11   3   2      248.67      256.36      9.01 o 
  12   3   2      446.84      433.67     12.03 o 
  13   3   2      239.36      239.06     13.46 o 
  14   3   2      120.47      116.63      8.94 o 
  15   3   2       36.70       35.42      9.25 o 
  16   3   2        9.94        3.80      9.51 o 
  17   3   2       24.37       24.15     10.45 o 
  18   3   2      100.13       91.78     18.47 o 
  19   3   2       49.18       55.08     12.93 o 
  20   3   2       13.35       -0.82     17.41 o 
  21   3   2       22.88        2.20     12.96 o 
  22   3   2        5.65        4.33     13.78 o 
 -22   4   2        9.05      -12.82     12.82 o 
 -21   4   2        5.90      -12.44     36.03 o 
 -20   4   2       20.46       21.56     13.70 o 
 -19   4   2       33.62       28.78      9.27 o 
 -18   4   2      148.56      154.02     10.93 o 
 -17   4   2      348.93      365.78     15.29 o 
 -16   4   2      416.80      430.64     15.55 o 
 -15   4   2      248.88      238.21     13.63 o 
 -14   4   2       99.51      127.21      8.70 o 
 -13   4   2       63.54       62.35      7.13 o 
 -12   4   2        8.58        2.78      4.50 o 
 -11   4   2        6.78        6.05      4.26 o 
 -10   4   2      198.46      201.18      7.28 o 
  -9   4   2      391.93      370.86      9.73 o 
  -8   4   2     1593.06     1561.94     27.79 o 
  -7   4   2     1722.91     1718.86     30.07 o 
  -6   4   2      729.35      688.22     20.29 o 
  -5   4   2     1555.96     1476.35     37.78 o 
  -4   4   2     3310.67     3313.14     79.23 o 
  -3   4   2     1158.69     1103.91     23.10 o 
  -2   4   2     1480.95     1469.94     37.05 o 
  -1   4   2     1139.03     1066.37     27.84 o 
   0   4   2     1460.69     1445.83     36.29 o 
   1   4   2        7.22        7.42      4.23 o 
   2   4   2      373.02      417.68     16.00 o 
   3   4   2      914.59      905.96     19.70 o 
   4   4   2     1879.26     1947.51     33.25 o 
   5   4   2     2111.87     2074.34     31.51 o 
   6   4   2     1828.72     1846.98     28.76 o 
   7   4   2     1277.06     1266.12     20.76 o 
   8   4   2      883.05      860.01     17.64 o 
   9   4   2      316.05      312.93     14.90 o 
  10   4   2     1647.22     1575.65     29.40 o 
  11   4   2      339.74      338.77     11.09 o 
  12   4   2        2.23       -5.35      5.35 o 
  13   4   2        1.47       -2.57      6.29 o 
  14   4   2       34.85       27.34      7.14 o 
  15   4   2        2.61        3.32      9.19 o 
  16   4   2      113.47      126.74     16.00 o 
  17   4   2      153.02      124.13     27.80 o 
  18   4   2       37.67       46.20     13.28 o 
  19   4   2      123.60      102.38     16.41 o 
  20   4   2      117.35      104.13     21.66 o 
  21   4   2       26.37       24.33     41.83 o 
 -20   5   2       13.89       18.10     13.51 o 
 -19   5   2        7.32        9.03      9.61 o 
 -18   5   2        2.28       17.92      9.50 o 
 -17   5   2      115.70      112.22     10.95 o 
 -16   5   2      155.41      154.77     11.56 o 
 -15   5   2      128.49      127.83     10.23 o 
 -14   5   2      480.30      500.31     16.62 o 
 -13   5   2      177.54      168.89     12.61 o 
 -12   5   2     1006.54      972.64     26.74 o 
 -11   5   2      344.84      339.57     11.13 o 
 -10   5   2      104.03      114.97      6.66 o 
  -9   5   2      712.64      674.73     25.42 o 
  -8   5   2      484.32      441.07     13.32 o 
  -7   5   2      102.33      107.46      6.93 o 
  -6   5   2       67.91       65.97      7.89 o 
  -5   5   2        0.93        4.46     14.59 o 
  -4   5   2      486.82      506.26     19.11 o 
  -3   5   2      328.63      349.55     13.55 o 
  -2   5   2     1118.06     1117.43     30.11 o 
  -1   5   2      821.48      798.67     22.91 o 
   0   5   2     2360.11     2263.47     45.35 o 
   1   5   2     3033.83     2940.91     57.84 o 
   2   5   2     1960.38     1913.90     38.98 o 
   3   5   2     1451.49     1425.77     30.11 o 
   4   5   2      574.58      564.02     14.74 o 
   5   5   2        8.21        1.94      5.28 o 
   6   5   2      838.58      864.11     20.41 o 
   7   5   2       13.20       13.82      7.46 o 
   8   5   2       27.08       27.26      5.52 o 
   9   5   2        4.50        1.66      5.49 o 
  10   5   2      156.01      166.99      9.64 o 
  11   5   2       46.29       57.93      8.41 o 
  12   5   2      449.45      450.02     14.32 o 
  13   5   2      409.68      373.23     15.16 o 
  14   5   2      355.90      375.42     14.60 o 
  15   5   2      306.89      306.31     13.95 o 
  16   5   2      145.47      170.99     14.88 o 
  17   5   2       14.54       19.62     13.65 o 
  18   5   2       64.00       71.95     14.38 o 
  19   5   2       15.32       28.39     15.01 o 
 -18   6   2       15.74        5.99     22.04 o 
 -17   6   2        0.81       -9.66      9.66 o 
 -16   6   2       32.19       31.40     10.43 o 
 -15   6   2        0.42       -3.26     13.72 o 
 -14   6   2       14.05       10.76      8.50 o 
 -13   6   2        0.66       -8.94     15.20 o 
 -12   6   2       64.95       71.78     12.19 o 
 -11   6   2       60.95       30.79     10.68 o 
 -10   6   2      158.03      156.09      9.84 o 
  -9   6   2      157.15      138.82      9.39 o 
  -8   6   2      232.43      223.82     10.94 o 
  -7   6   2      119.92      132.80     10.50 o 
  -6   6   2      219.77      229.68     13.54 o 
  -5   6   2      198.32      216.26     13.28 o 
  -4   6   2      732.74      755.76     35.86 o 
  -3   6   2       85.49       80.84      6.73 o 
  -2   6   2      536.28      529.04     16.03 o 
  -1   6   2      216.57      211.68     10.09 o 
   0   6   2      193.72      208.88     13.04 o 
   1   6   2        2.18        1.47      5.72 o 
   2   6   2        4.45        5.14      5.56 o 
   3   6   2        1.84        4.26      5.51 o 
   4   6   2      138.85      151.15     10.83 o 
   5   6   2       60.92       70.79      7.27 o 
   6   6   2       97.10      120.94     11.54 o 
   7   6   2      133.55      133.65     12.00 o 
   8   6   2      395.23      380.70     17.65 o 
   9   6   2      134.03      134.65     12.47 o 
  10   6   2      148.03      172.20     14.43 o 
  11   6   2      119.21      105.61     13.62 o 
  12   6   2      119.19      159.38     12.46 o 
  13   6   2       87.39       86.34     10.97 o 
  14   6   2       36.96       25.77     11.88 o 
  15   6   2        0.89      -10.65     10.65 o 
  16   6   2        5.31      -16.25     19.67 o 
  17   6   2        2.90        9.45     23.16 o 
 -14   7   2        4.93       36.49     18.23 o 
 -13   7   2        3.47       -7.34     13.84 o 
 -12   7   2        1.19       -8.80     10.81 o 
 -11   7   2        6.43      -10.43     10.43 o 
 -10   7   2        3.24       -9.19      9.19 o 
  -9   7   2       12.50        0.36      7.57 o 
  -8   7   2       47.40       40.83     13.14 o 
  -7   7   2       62.36       63.94      8.73 o 
  -6   7   2       11.57       -0.23      8.93 o 
  -5   7   2        1.87       -2.34      8.85 o 
  -4   7   2      118.68      103.79     11.58 o 
  -3   7   2        0.24       -0.63      7.47 o 
  -2   7   2        4.45       15.73      7.73 o 
  -1   7   2        2.26        6.35      7.28 o 
   0   7   2        9.94       10.21      7.42 o 
   1   7   2      137.99      107.58      9.28 o 
   2   7   2        1.74       -4.92      9.08 o 
   3   7   2       52.58       60.66      9.88 o 
   4   7   2       17.63       27.76      7.72 o 
   5   7   2       74.22       64.19     11.48 o 
   6   7   2        0.95        6.63     10.87 o 
   7   7   2        0.95        9.44     11.25 o 
   8   7   2       56.36       71.01     12.86 o 
   9   7   2       20.68       53.73     13.66 o 
  10   7   2       22.26       28.68     17.51 o 
  11   7   2        8.58       12.30     18.16 o 
  12   7   2        3.45       -9.61     21.38 o 
  13   7   2       26.40       60.37     20.01 o 
  14   7   2        0.28      -15.59     15.59 o 
  -9   8   2       27.28       13.94     18.26 o 
  -8   8   2        1.84       -9.52     18.71 o 
  -7   8   2       56.77       74.86     18.73 o 
  -6   8   2       64.87       68.07     11.29 o 
  -5   8   2       78.68       93.71     14.18 o 
  -4   8   2       77.66       83.88     23.56 o 
  -3   8   2       69.35       82.81     13.41 o 
  -2   8   2       90.13       89.33     10.72 o 
  -1   8   2       28.73       13.43     11.17 o 
   0   8   2       36.93       21.90     12.12 o 
   1   8   2        6.19       14.17     11.40 o 
   2   8   2       31.28       28.04     11.21 o 
   3   8   2       11.01       32.94     16.70 o 
   4   8   2      184.24      235.05     17.92 o 
   5   8   2      169.95      190.63     23.69 o 
   6   8   2       23.37       67.77     19.95 o 
   7   8   2        1.79       -8.80     17.48 o 
   8   8   2        8.36       10.72     18.49 o 
 -24   1   3        0.98       13.35     11.86 o 
 -23   1   3        7.19       -2.88     11.03 o 
 -22   1   3        4.22        3.04     13.50 o 
 -21   1   3       69.86       70.22     11.25 o 
 -20   1   3       97.55       66.42     11.22 o 
 -19   1   3       39.87       34.00      8.83 o 
 -18   1   3       10.73        7.48     14.00 o 
 -17   1   3       44.98       47.79      9.34 o 
 -16   1   3       13.75       16.71      5.00 o 
 -15   1   3     1113.31     1112.64     22.02 o 
 -14   1   3      242.89      238.18      8.54 o 
 -13   1   3      158.02      147.24      6.55 o 
 -12   1   3     1390.13     1362.00     34.95 o 
 -11   1   3      568.47      556.95     12.35 o 
 -10   1   3      718.08      756.28     15.07 o 
  -9   1   3       52.73       66.27      3.94 o 
  -8   1   3      883.72     1035.22     18.74 o 
  -7   1   3        3.86       10.54      2.60 o 
  -6   1   3      811.62      888.76     15.86 o 
  -5   1   3     1792.38     1810.00     26.90 o 
  -4   1   3      503.86      491.04      9.50 o 
  -3   1   3      692.88      635.72     13.92 o 
  -2   1   3     1227.67     1211.12     60.68 o 
  -1   1   3    11830.25    11307.14    209.60 o 
   0   1   3     2538.56     2363.92     39.40 o 
   1   1   3      784.06      738.97     13.09 o 
   2   1   3      132.19      135.46      3.13 o 
   3   1   3     7913.43     8239.04    107.19 o 
   4   1   3       40.07       37.82      1.85 o 
   5   1   3      311.27      322.58      6.01 o 
   6   1   3        4.19        4.10      2.14 o 
   7   1   3     3526.19     3597.32     58.65 o 
   8   1   3      300.83      314.24      7.76 o 
   9   1   3     1136.42     1154.40     28.40 o 
  10   1   3      912.17      954.46     18.20 o 
  11   1   3      426.10      419.69     15.82 o 
  12   1   3      457.88      465.72     29.93 o 
  13   1   3       40.13       39.23      6.19 o 
  14   1   3       64.91       51.75      8.67 o 
  15   1   3      128.72      135.28     11.50 o 
  16   1   3        4.83        5.32     12.59 o 
  17   1   3      128.34      122.54     11.78 o 
  18   1   3        0.41        0.28      9.60 o 
  19   1   3       48.75       34.20     11.14 o 
  20   1   3        8.93       14.38     10.61 o 
  21   1   3        4.71       14.89     18.71 o 
  22   1   3       30.12       45.98     12.99 o 
  23   1   3       26.22       18.97     12.70 o 
 -24   2   3        7.26       -1.98     11.89 o 
 -23   2   3       64.85       75.69     13.89 o 
 -22   2   3       43.41       30.04     12.43 o 
 -21   2   3      162.35      186.76     15.45 o 
 -20   2   3      172.52      182.68     14.60 o 
 -19   2   3       51.95       31.10     11.66 o 
 -18   2   3       56.62       58.04      8.66 o 
 -17   2   3       55.29       58.34      7.57 o 
 -16   2   3       13.05        5.04      6.07 o 
 -15   2   3       24.85       27.58      4.73 o 
 -14   2   3      204.52      204.64      8.42 o 
 -13   2   3       10.60        8.59      4.20 o 
 -12   2   3      796.44      837.21     16.77 o 
 -11   2   3     1841.44     1851.64     32.17 o 
 -10   2   3     1475.99     1500.89     26.44 o 
  -9   2   3     2617.81     2549.68     42.64 o 
  -8   2   3     3499.55     3470.54     56.88 o 
  -7   2   3     3813.08     3647.76     59.40 o 
  -6   2   3     1410.65     1266.11     19.48 o 
  -5   2   3     6539.11     6295.37     91.17 o 
  -4   2   3      869.34      801.57     14.43 o 
  -3   2   3      445.71      408.65      9.82 o 
  -2   2   3      340.81      326.23      8.33 o 
  -1   2   3     2014.21     2191.82     42.45 o 
   0   2   3     1845.21     1897.44     36.94 o 
   1   2   3     1979.95     2028.76     33.60 o 
   2   2   3      302.44      273.20      5.36 o 
   3   2   3     4263.11     4227.85     60.81 o 
   4   2   3     3904.06     3854.42     55.60 o 
   5   2   3     1464.72     1381.14     20.87 o 
   6   2   3     4266.75     4140.81     64.51 o 
   7   2   3    11727.30    11788.28    167.81 o 
   8   2   3     1012.15      996.28     19.82 o 
   9   2   3       64.54       59.66      4.44 o 
  10   2   3       46.13       44.06      4.18 o 
  11   2   3      121.76      107.42      7.43 o 
  12   2   3       11.83       10.25     13.61 o 
  13   2   3       21.85        9.03      7.32 o 
  14   2   3      210.24      197.43     12.43 o 
  15   2   3      405.54      384.32     17.46 o 
  16   2   3      143.02      161.10     22.47 o 
  17   2   3      159.64      150.82     13.20 o 
  18   2   3      176.58      162.82     14.22 o 
  19   2   3      135.09      135.62     14.03 o 
  20   2   3        1.45       -8.40     25.10 o 
  21   2   3       43.81       46.30     13.07 o 
  22   2   3       51.00       25.25     14.01 o 
  23   2   3        0.04       -4.26     27.05 o 
 -23   3   3        0.10        5.15     13.63 o 
 -22   3   3        3.18        2.43     12.96 o 
 -21   3   3       13.98       17.77     27.16 o 
 -20   3   3       19.75        1.54     11.64 o 
 -19   3   3       57.92       56.30      9.01 o 
 -18   3   3       91.02       84.94      9.09 o 
 -17   3   3      374.77      386.21     14.42 o 
 -16   3   3      471.17      490.34     19.91 o 
 -15   3   3       98.51      105.71     11.85 o 
 -14   3   3      135.28      145.38      7.16 o 
 -13   3   3      456.66      450.28     15.95 o 
 -12   3   3      497.67      498.76     11.88 o 
 -11   3   3      216.94      208.37      7.40 o 
 -10   3   3     1027.32      961.22     18.31 o 
  -9   3   3      417.14      388.73      9.50 o 
  -8   3   3      317.69      315.70      8.10 o 
  -7   3   3      496.63      489.93     10.47 o 
  -6   3   3      322.70      328.94      9.46 o 
  -5   3   3     1072.76     1105.64     23.90 o 
  -4   3   3     6195.92     6276.44    118.35 o 
  -3   3   3     5923.36     6066.08    114.43 o 
  -2   3   3      313.19      259.41      9.36 o 
  -1   3   3     3974.56     3778.43     72.09 o 
   0   3   3     2495.92     2528.06     49.01 o 
   1   3   3      647.15      532.48     15.20 o 
   2   3   3     2718.03     2734.24     52.03 o 
   3   3   3      425.08      377.13      8.11 o 
   4   3   3       25.01       21.81      2.71 o 
   5   3   3       90.39       86.05      3.86 o 
   6   3   3      134.10      132.94      4.14 o 
   7   3   3      545.23      556.70     13.56 o 
   8   3   3      365.30      368.08     10.75 o 
   9   3   3      496.84      472.49     12.86 o 
  10   3   3     1530.30     1445.21     30.44 o 
  11   3   3     2907.52     2705.49     53.53 o 
  12   3   3      418.13      381.89     12.80 o 
  13   3   3        8.04        5.72     14.12 o 
  14   3   3      839.46      822.71     26.59 o 
  15   3   3      122.97      125.82     11.76 o 
  16   3   3        2.66       -1.63      9.38 o 
  17   3   3       23.32       17.27     10.63 o 
  18   3   3        1.11       -5.82     11.03 o 
  19   3   3        2.46       -7.25     12.39 o 
  20   3   3        6.30      -19.01     42.20 o 
  21   3   3       10.99        0.98     26.37 o 
  22   3   3        7.62       14.70     14.02 o 
 -21   4   3       32.72       35.58     17.29 o 
 -20   4   3       26.26       22.16     13.21 o 
 -19   4   3        2.45       -8.69     11.00 o 
 -18   4   3       29.46       24.77      8.77 o 
 -17   4   3        0.71        2.87      7.45 o 
 -16   4   3        8.07        6.25      7.57 o 
 -15   4   3       48.28       56.02      8.12 o 
 -14   4   3       72.91       49.37      7.65 o 
 -13   4   3      458.75      437.40     12.18 o 
 -12   4   3      446.22      425.98     11.27 o 
 -11   4   3      108.83      118.59      6.10 o 
 -10   4   3      265.82      259.41      8.42 o 
  -9   4   3       33.77       37.15      4.39 o 
  -8   4   3      943.19      921.67     17.95 o 
  -7   4   3       43.01       36.40      5.10 o 
  -6   4   3       44.24       39.95      6.58 o 
  -5   4   3      373.35      352.59     13.39 o 
  -4   4   3       15.15       16.56     10.45 o 
  -3   4   3       25.20       33.95      4.11 o 
  -2   4   3      321.41      347.90      9.83 o 
  -1   4   3        7.63        9.89      3.84 o 
   0   4   3      842.69      879.50     23.84 o 
   1   4   3      342.88      353.19     12.02 o 
   2   4   3       16.37       10.05      4.76 o 
   3   4   3      280.78      278.11      8.60 o 
   4   4   3      111.92      114.15      5.57 o 
   5   4   3      474.30      467.21      9.33 o 
   6   4   3     1005.23      990.66     21.66 o 
   7   4   3      574.03      538.38     14.24 o 
   8   4   3       83.02       95.97      6.69 o 
   9   4   3      151.04      157.06      7.99 o 
  10   4   3     1142.47     1126.86     25.66 o 
  11   4   3        2.85       -0.80      5.56 o 
  12   4   3        0.46        1.88      6.57 o 
  13   4   3      132.69      134.75      9.25 o 
  14   4   3        8.64       17.16     18.96 o 
  15   4   3        7.12      -11.79     19.07 o 
  16   4   3        5.29        2.92     10.18 o 
  17   4   3        1.46       -6.22     11.97 o 
  18   4   3       76.60       85.72     14.56 o 
  19   4   3       33.35       20.86     13.23 o 
  20   4   3        6.60       -9.64     26.95 o 
 -20   5   3        1.96      -11.71     11.71 o 
 -19   5   3        2.48       -3.94     10.98 o 
 -18   5   3       35.82       15.52     12.14 o 
 -17   5   3       17.31       17.99      9.02 o 
 -16   5   3       42.11       49.13     10.17 o 
 -15   5   3        1.13       -1.15      7.34 o 
 -14   5   3        5.99       13.07      7.80 o 
 -13   5   3      218.35      226.53     10.99 o 
 -12   5   3       14.82        9.06      5.40 o 
 -11   5   3      192.14      181.36      7.94 o 
 -10   5   3       61.60       75.35      7.27 o 
  -9   5   3       49.73       42.28      6.34 o 
  -8   5   3       87.74       84.49      6.99 o 
  -7   5   3       34.69       48.45      8.10 o 
  -6   5   3        0.07        2.54      6.07 o 
  -5   5   3        0.24       -3.22      6.23 o 
  -4   5   3       76.97       78.24      8.19 o 
  -3   5   3      218.83      230.67     11.32 o 
  -2   5   3      209.77      207.33     10.74 o 
  -1   5   3       31.58       29.89      9.10 o 
   0   5   3       50.27       48.39     13.65 o 
   1   5   3      144.07      143.11      8.77 o 
   2   5   3      490.22      483.73     17.55 o 
   3   5   3       98.34      106.08      5.67 o 
   4   5   3      265.99      261.78      8.38 o 
   5   5   3      472.47      465.80     11.37 o 
   6   5   3      360.52      371.81     15.08 o 
   7   5   3       72.57       78.05      8.44 o 
   8   5   3      121.75      126.50      8.19 o 
   9   5   3      283.64      269.49     11.35 o 
  10   5   3       41.37       51.33      7.39 o 
  11   5   3       44.83       50.70      8.39 o 
  12   5   3        1.01        2.90      7.60 o 
  13   5   3       17.71       10.53      8.41 o 
  14   5   3       13.79       -0.22     14.22 o 
  15   5   3        4.73       -7.93     10.99 o 
  16   5   3        9.15       21.14     12.05 o 
  17   5   3       80.72       88.57     14.68 o 
  18   5   3       19.42       31.43     13.84 o 
  19   5   3        2.08       -6.17     14.53 o 
 -17   6   3       95.51       75.94     19.17 o 
 -16   6   3        6.08        0.14     10.87 o 
 -15   6   3       19.23        2.08     11.93 o 
 -14   6   3       23.66        9.81     14.02 o 
 -13   6   3        0.09       -6.51     10.66 o 
 -12   6   3        6.17       -1.71     10.22 o 
 -11   6   3       34.15       25.51      9.37 o 
 -10   6   3      220.69      228.66     11.49 o 
  -9   6   3      341.44      319.72     17.85 o 
  -8   6   3      529.02      510.53     15.89 o 
  -7   6   3      454.02      435.60     28.09 o 
  -6   6   3       78.45       89.06      9.97 o 
  -5   6   3      164.56      154.51     17.58 o 
  -4   6   3      312.58      301.87     14.78 o 
  -3   6   3      159.75      165.90     20.41 o 
  -2   6   3        2.30       -2.02      7.30 o 
  -1   6   3       75.68       86.64      9.11 o 
   0   6   3       74.78       91.84      8.17 o 
   1   6   3        3.22        7.48      6.14 o 
   2   6   3      476.28      489.14     14.73 o 
   3   6   3      201.88      228.25     12.47 o 
   4   6   3      376.66      388.47     11.48 o 
   5   6   3      887.71      918.67     27.99 o 
   6   6   3      205.30      237.05     14.49 o 
   7   6   3      203.69      195.95     13.14 o 
   8   6   3      158.81      170.30     13.16 o 
   9   6   3       33.83       34.40     17.12 o 
  10   6   3        8.97        2.94      9.98 o 
  11   6   3        3.80       11.12     11.05 o 
  12   6   3       95.24      108.65     11.57 o 
  13   6   3       69.15       73.18     22.58 o 
  14   6   3       44.14       26.22     16.22 o 
  15   6   3        6.11        5.47     12.27 o 
  16   6   3       22.71       50.72     31.97 o 
 -14   7   3       63.10       78.08     17.42 o 
 -13   7   3      137.41      152.31     20.64 o 
 -12   7   3      141.68      145.93     14.65 o 
 -11   7   3      115.46       97.73     13.98 o 
 -10   7   3        8.62       -5.79      8.68 o 
  -9   7   3        3.29        3.02      8.67 o 
  -8   7   3        5.95       11.21      8.59 o 
  -7   7   3        1.84       -1.35      7.74 o 
  -6   7   3       85.37       87.58     16.65 o 
  -5   7   3      368.86      359.76     13.67 o 
  -4   7   3      180.40      192.83     10.15 o 
  -3   7   3      202.38      209.38     12.03 o 
  -2   7   3      310.76      352.61     14.43 o 
  -1   7   3      242.39      251.66     12.37 o 
   0   7   3      537.27      539.55     17.03 o 
   1   7   3       87.84       80.86      8.81 o 
   2   7   3      183.09      171.27     10.66 o 
   3   7   3      100.47       96.11      9.33 o 
   4   7   3       10.54        9.66      9.90 o 
   5   7   3       59.69       55.65     10.75 o 
   6   7   3       53.46       68.14     12.05 o 
   7   7   3       16.08       31.05     11.82 o 
   8   7   3      256.30      278.35     17.66 o 
   9   7   3      280.91      274.93     17.55 o 
  10   7   3       88.76       83.72     14.46 o 
  11   7   3       50.34       62.08     14.96 o 
  12   7   3       74.95       81.26     15.79 o 
  13   7   3       93.56       83.80     20.67 o 
  -8   8   3       68.18       87.36     18.26 o 
  -7   8   3       27.76       23.03     12.60 o 
  -6   8   3       99.30      101.38     19.66 o 
  -5   8   3       74.89       87.66     12.17 o 
  -4   8   3        3.34       -5.25      9.74 o 
  -3   8   3        0.14       -6.75      9.51 o 
  -2   8   3        4.34        2.26      9.12 o 
  -1   8   3       11.95       12.44      9.19 o 
   0   8   3       10.75       17.80      9.07 o 
   1   8   3        5.60        5.50     11.60 o 
   2   8   3       29.44       13.35     17.06 o 
   3   8   3       26.25        6.30     16.12 o 
   4   8   3      190.88      210.40     21.38 o 
   5   8   3       29.89       42.66     16.15 o 
   6   8   3       33.68       21.90     17.51 o 
   7   8   3       89.29      104.69     20.34 o 
 -24   0   4       66.15       87.40     18.65 o 
 -23   0   4       27.11       29.40     16.31 o 
 -22   0   4       10.12        9.68     13.87 o 
 -21   0   4       75.41      106.22     16.64 o 
 -20   0   4      200.65      180.54     18.36 o 
 -19   0   4       70.86       90.56     14.78 o 
 -18   0   4       27.08       36.15      8.56 o 
 -17   0   4      500.36      498.18     22.60 o 
 -16   0   4      379.73      413.01     17.03 o 
 -15   0   4      112.23      129.86      9.94 o 
 -14   0   4      614.85      653.98     38.02 o 
 -13   0   4      518.57      540.08     18.50 o 
 -12   0   4     1932.40     2089.92     79.48 o 
 -11   0   4     1584.43     1631.86     41.52 o 
 -10   0   4      833.72      856.25     24.08 o 
  -9   0   4      422.40      346.08     12.87 o 
  -8   0   4     2650.47     2853.43     67.48 o 
  -7   0   4     1597.46     1658.73     40.65 o 
  -6   0   4     3770.54     3909.56    123.22 o 
  -5   0   4     2365.51     2545.58     60.71 o 
  -4   0   4     5394.38     5967.75    137.93 o 
  -3   0   4      387.91      410.13     12.51 o 
  -2   0   4     2318.92     2390.43     56.82 o 
  -1   0   4     2654.74     2838.26     86.10 o 
   0   0   4     5883.81     6127.89    141.06 o 
   1   0   4     1527.31     1514.34     36.78 o 
   2   0   4     3671.98     3762.35     70.21 o 
   3   0   4     6004.70     6021.80    111.47 o 
   4   0   4     7168.48     7059.52    179.44 o 
   5   0   4      517.30      556.93     27.20 o 
   6   0   4     1298.55     1233.00     30.88 o 
   7   0   4     1790.32     1866.91     45.30 o 
   8   0   4      263.33      259.63     12.05 o 
   9   0   4       60.03       58.86     10.80 o 
  10   0   4       38.20       38.92      7.33 o 
  11   0   4       62.35       55.35      8.07 o 
  12   0   4      799.25      801.61     36.99 o 
  13   0   4      208.32      223.18     13.51 o 
  14   0   4     1196.40     1124.64     95.82 o 
  15   0   4      599.03      587.18     36.08 o 
  16   0   4      489.15      479.49     26.50 o 
  17   0   4        2.93       10.33     14.56 o 
  18   0   4       19.91        2.89     13.45 o 
  19   0   4       79.13       80.19     17.38 o 
  20   0   4        6.48      -15.76     16.24 o 
  21   0   4       29.97       20.37     18.29 o 
  22   0   4        2.08      -18.00     18.00 o 
  23   0   4       19.80       -5.33     18.97 o 
 -24   1   4        0.71        7.08     16.70 o 
 -23   1   4       10.36      -14.52     14.91 o 
 -22   1   4        6.79        7.30     10.67 o 
 -21   1   4        0.70        4.07     24.92 o 
 -20   1   4       33.09       27.82     10.05 o 
 -19   1   4       22.91       28.37      7.33 o 
 -18   1   4      174.58      171.42      9.64 o 
 -17   1   4      201.05      202.09     10.56 o 
 -16   1   4     1178.51     1181.76     23.46 o 
 -15   1   4        4.83        6.12      4.86 o 
 -14   1   4       35.23       39.03      5.97 o 
 -13   1   4      407.02      392.02     15.01 o 
 -12   1   4       42.42       40.33      4.64 o 
 -11   1   4        0.00       -0.79      3.53 o 
 -10   1   4       83.18       95.17      7.23 o 
  -9   1   4       19.68       24.88      3.33 o 
  -8   1   4     2947.10     3340.53     55.01 o 
  -7   1   4      742.62      748.09     14.09 o 
  -6   1   4     1244.26     1199.29     18.66 o 
  -5   1   4     1356.00     1352.87     23.62 o 
  -4   1   4     3851.06     3884.57     63.58 o 
  -3   1   4     2254.25     2158.60     52.83 o 
  -2   1   4     2339.32     2174.51     58.19 o 
  -1   1   4     4096.49     3909.07    152.31 o 
   0   1   4      443.93      391.35      9.85 o 
   1   1   4       89.46       87.04      3.15 o 
   2   1   4     1509.19     1535.10     24.36 o 
   3   1   4      844.07      893.99     14.31 o 
   4   1   4     3022.66     3191.44     46.71 o 
   5   1   4     1246.98     1282.35     18.20 o 
   6   1   4      693.19      678.03     10.58 o 
   7   1   4       17.94       15.68      2.77 o 
   8   1   4     3126.52     3138.08     46.76 o 
   9   1   4       35.52       39.67      4.71 o 
  10   1   4     1199.27     1183.36     25.81 o 
  11   1   4     1439.40     1500.03     31.89 o 
  12   1   4      221.83      223.59     10.58 o 
  13   1   4       30.40       30.60      6.66 o 
  14   1   4       67.94       71.34     21.41 o 
  15   1   4       27.25       33.72     16.36 o 
  16   1   4       42.80       27.78     11.47 o 
  17   1   4        3.23        9.39      9.99 o 
  18   1   4       47.83       55.11     11.53 o 
  19   1   4       86.99       91.12     12.76 o 
  20   1   4       30.17       47.33     12.93 o 
  21   1   4        0.60        7.65     11.47 o 
  22   1   4       24.81       29.27     13.20 o 
 -23   2   4        0.02       -6.60     16.21 o 
 -22   2   4        6.44       -1.33     15.43 o 
 -21   2   4        0.18       19.53     15.01 o 
 -20   2   4       19.40       22.00     14.43 o 
 -19   2   4       22.18       16.19      7.74 o 
 -18   2   4        0.12       -6.88      6.88 o 
 -17   2   4       24.80       18.58      8.71 o 
 -16   2   4        5.33        0.06      5.03 o 
 -15   2   4       11.45        7.30      4.88 o 
 -14   2   4      199.33      190.79      7.84 o 
 -13   2   4      172.56      188.69      7.82 o 
 -12   2   4     1379.17     1429.57     25.98 o 
 -11   2   4      185.11      198.63      7.12 o 
 -10   2   4       63.94       65.88      4.30 o 
  -9   2   4      205.05      211.99      6.50 o 
  -8   2   4       15.83       10.27      2.84 o 
  -7   2   4       84.50       86.18      3.49 o 
  -6   2   4        7.67        4.21      1.99 o 
  -5   2   4      115.48      111.09      4.07 o 
  -4   2   4       16.68       22.24      3.29 o 
  -3   2   4       42.42       36.09      3.58 o 
  -2   2   4       84.05       98.54      6.17 o 
  -1   2   4        3.47        4.44      2.88 o 
   0   2   4     1482.00     1592.35     27.01 o 
   1   2   4     1206.49     1302.59     20.13 o 
   2   2   4        2.00        1.98      1.71 o 
   3   2   4       29.45       45.91      3.61 o 
   4   2   4     1242.38     1253.86     17.77 o 
   5   2   4       13.02       11.19      2.00 o 
   6   2   4     1701.73     1670.98     25.32 o 
   7   2   4      443.65      446.23     10.01 o 
   8   2   4      158.03      162.33      6.14 o 
   9   2   4        2.35        4.03      5.22 o 
  10   2   4       28.19       34.97      4.43 o 
  11   2   4      327.66      291.66     31.02 o 
  12   2   4       34.39       32.45      7.40 o 
  13   2   4       31.77       34.09      8.68 o 
  14   2   4       12.14        2.09      7.90 o 
  15   2   4      174.80      150.61     12.22 o 
  16   2   4       15.30       13.61     10.17 o 
  17   2   4       16.55       13.82     15.94 o 
  18   2   4      117.13      118.03     19.64 o 
  19   2   4       37.83       28.48     11.74 o 
  20   2   4        6.81        6.35     11.65 o 
  21   2   4        4.09       -6.16     15.77 o 
  22   2   4        1.54      -11.31     20.45 o 
 -22   3   4        2.98        0.03     17.32 o 
 -21   3   4        2.30       -3.22     16.37 o 
 -20   3   4        1.49       -7.51      8.93 o 
 -19   3   4       21.59       17.38     13.71 o 
 -18   3   4        4.71        1.35      8.86 o 
 -17   3   4       59.50       54.47      9.63 o 
 -16   3   4       67.24       61.62      9.59 o 
 -15   3   4      173.99      184.83      8.22 o 
 -14   3   4      376.28      357.57     10.66 o 
 -13   3   4      109.48      116.00      8.75 o 
 -12   3   4       50.53       48.33      5.07 o 
 -11   3   4        3.05        5.97      3.69 o 
 -10   3   4       30.55       36.41      4.15 o 
  -9   3   4      173.69      160.45      6.20 o 
  -8   3   4       76.91       74.65      4.33 o 
  -7   3   4      390.24      375.23      8.40 o 
  -6   3   4      607.65      615.68     17.41 o 
  -5   3   4      554.37      539.28     13.11 o 
  -4   3   4       16.87       17.89      5.37 o 
  -3   3   4     1024.61      990.30     21.24 o 
  -2   3   4      478.12      462.64     11.64 o 
  -1   3   4     1188.94     1225.58     25.44 o 
   0   3   4       14.42       21.15      3.63 o 
   1   3   4      371.29      393.22      8.63 o 
   2   3   4       22.54       30.11      3.10 o 
   3   3   4      184.11      184.82      5.12 o 
   4   3   4       90.44       94.62      6.23 o 
   5   3   4      411.53      412.50      8.15 o 
   6   3   4      514.92      526.53     11.27 o 
   7   3   4      429.40      440.72     11.83 o 
   8   3   4      150.46      154.81      7.15 o 
   9   3   4       29.90       33.00      7.20 o 
  10   3   4       32.31       27.19      5.25 o 
  11   3   4      289.20      276.01     11.43 o 
  12   3   4       73.58       80.51     11.50 o 
  13   3   4      293.37      278.15     18.95 o 
  14   3   4      125.77      112.91     17.29 o 
  15   3   4       73.07       73.15     11.10 o 
  16   3   4        0.72       -1.58      9.79 o 
  17   3   4       12.49        3.05     10.60 o 
  18   3   4       40.32       26.29     12.28 o 
  19   3   4       27.90        1.62     25.60 o 
  20   3   4       14.60       -4.64     15.11 o 
  21   3   4       13.88       17.42     13.21 o 
 -21   4   4       24.96       44.54     19.72 o 
 -20   4   4       19.61       12.24     10.47 o 
 -19   4   4       46.95       64.00     17.37 o 
 -18   4   4       74.44       72.94     11.58 o 
 -17   4   4       18.03        2.74      9.81 o 
 -16   4   4        0.48       -5.26      9.15 o 
 -15   4   4       58.14       53.24     10.53 o 
 -14   4   4      371.60      376.82     13.37 o 
 -13   4   4      583.66      573.86     13.79 o 
 -12   4   4      313.02      292.45      9.61 o 
 -11   4   4      356.29      358.80     10.10 o 
 -10   4   4      288.38      258.29      8.27 o 
  -9   4   4     1019.14      973.71     18.95 o 
  -8   4   4      161.83      140.66      7.52 o 
  -7   4   4       90.93       72.17      6.46 o 
  -6   4   4      755.46      690.94     28.35 o 
  -5   4   4      401.68      379.83     14.60 o 
  -4   4   4        9.82       11.28      4.20 o 
  -3   4   4      109.25      120.00      6.09 o 
  -2   4   4      349.40      362.37     10.40 o 
  -1   4   4      215.70      236.00      8.44 o 
   0   4   4     1169.07     1181.77     25.10 o 
   1   4   4     3342.43     3317.39     64.41 o 
   2   4   4     1270.80     1274.65     26.31 o 
   3   4   4     2003.49     1943.31     38.51 o 
   4   4   4      822.06      793.56     17.83 o 
   5   4   4      826.91      825.09     16.00 o 
   6   4   4       14.88       16.00      4.94 o 
   7   4   4       69.06       67.00      7.74 o 
   8   4   4       47.13       46.49      5.81 o 
   9   4   4      215.23      196.25      9.23 o 
  10   4   4       24.29       29.25      6.31 o 
  11   4   4      147.89      144.00      8.90 o 
  12   4   4       71.03       76.11     11.89 o 
  13   4   4      179.83      187.18     12.72 o 
  14   4   4       90.41       99.10     11.74 o 
  15   4   4      513.98      509.44     22.13 o 
  16   4   4      136.55      134.37     14.43 o 
  17   4   4       22.27       17.71     12.99 o 
  18   4   4       23.56       30.75     13.60 o 
  19   4   4       13.46       15.65     28.92 o 
  20   4   4        0.78      -12.42     13.44 o 
 -19   5   4       21.32       24.85     30.05 o 
 -18   5   4      113.45       91.98     13.31 o 
 -17   5   4      146.72      147.60     14.28 o 
 -16   5   4      119.42      131.96     13.16 o 
 -15   5   4       78.96       73.81     13.27 o 
 -14   5   4        5.40       12.42      9.12 o 
 -13   5   4      147.62      128.79     11.56 o 
 -12   5   4        2.22       -1.06      6.42 o 
 -11   5   4       75.48       79.55      7.48 o 
 -10   5   4       61.85       52.21      6.96 o 
  -9   5   4      324.84      302.44     11.69 o 
  -8   5   4      240.33      236.88     13.11 o 
  -7   5   4      340.10      355.77     15.78 o 
  -6   5   4      593.99      593.12     20.41 o 
  -5   5   4      846.17      840.69     31.56 o 
  -4   5   4     1083.50     1093.98     30.80 o 
  -3   5   4      805.46      760.17     23.04 o 
  -2   5   4      430.57      438.09     18.88 o 
  -1   5   4      674.49      606.21     15.31 o 
   0   5   4      278.87      250.12     14.46 o 
   1   5   4      131.76      127.90      7.34 o 
   2   5   4       36.99       29.32      5.06 o 
   3   5   4      151.57      153.45      9.82 o 
   4   5   4      415.03      421.49      9.40 o 
   5   5   4      208.93      209.25     11.55 o 
   6   5   4      180.09      163.16     12.94 o 
   7   5   4      405.62      400.23     16.20 o 
   8   5   4      188.16      180.11      9.37 o 
   9   5   4      628.96      605.30     17.53 o 
  10   5   4      196.15      201.12     11.94 o 
  11   5   4      366.73      357.59     14.22 o 
  12   5   4      131.36      118.43     10.60 o 
  13   5   4       30.33       24.44      8.40 o 
  14   5   4       93.11      100.65     12.70 o 
  15   5   4        0.07       10.63     11.38 o 
  16   5   4       18.60       28.18     11.83 o 
  17   5   4        1.36       18.87     33.69 o 
  18   5   4       11.25       10.46     15.02 o 
 -17   6   4        6.45       29.27     17.35 o 
 -16   6   4       38.95       32.26     14.75 o 
 -15   6   4       61.81       68.22     13.30 o 
 -14   6   4        8.99        1.91     10.59 o 
 -13   6   4       78.85       66.57     11.40 o 
 -12   6   4      123.04      146.54     12.26 o 
 -11   6   4       76.11       84.02      8.51 o 
 -10   6   4       22.68       15.06      7.60 o 
  -9   6   4       65.74       60.43      8.40 o 
  -8   6   4       57.92       69.59      8.44 o 
  -7   6   4       21.99        9.10      9.28 o 
  -6   6   4       25.97       23.50      9.16 o 
  -5   6   4        2.76       13.04      8.47 o 
  -4   6   4       45.92       49.81     22.18 o 
  -3   6   4       11.87       14.36      7.54 o 
  -2   6   4       19.67       14.25      8.38 o 
  -1   6   4      626.70      620.03     28.82 o 
   0   6   4       47.67       48.88      8.56 o 
   1   6   4      124.70      128.98     10.34 o 
   2   6   4       38.92       34.36      5.95 o 
   3   6   4      214.98      212.63      8.62 o 
   4   6   4      246.30      236.20     13.96 o 
   5   6   4       17.39        7.02     10.30 o 
   6   6   4      273.26      253.28     14.23 o 
   7   6   4      151.68      151.13     11.81 o 
   8   6   4        3.27        9.05     17.14 o 
   9   6   4        1.28       -5.79      9.50 o 
  10   6   4        6.77        8.99     13.11 o 
  11   6   4        5.30        0.70     10.57 o 
  12   6   4        8.46        3.51      8.67 o 
  13   6   4       27.95       32.38     10.81 o 
  14   6   4       10.20       11.00     17.80 o 
  15   6   4       31.65       25.47     13.10 o 
 -13   7   4        9.62       23.49     16.37 o 
 -12   7   4       16.77       52.96     15.21 o 
 -11   7   4        2.26       -8.89      8.89 o 
 -10   7   4        3.19        6.12      8.91 o 
  -9   7   4       54.24       47.81      9.55 o 
  -8   7   4       40.93       42.54      9.54 o 
  -7   7   4       22.41       25.31     17.28 o 
  -6   7   4       11.83       -3.28     11.06 o 
  -5   7   4        2.85       -0.60      9.96 o 
  -4   7   4       36.66       37.22     10.29 o 
  -3   7   4       29.31       30.43      9.87 o 
  -2   7   4        6.94        4.16      6.81 o 
  -1   7   4       41.89       51.49     10.21 o 
   0   7   4        0.83       -0.36      7.37 o 
   1   7   4        6.76        4.75      7.01 o 
   2   7   4        3.74       -3.99      7.05 o 
   3   7   4        4.44        1.22     10.33 o 
   4   7   4       49.17       62.59     11.08 o 
   5   7   4        0.18        5.17      9.67 o 
   6   7   4       19.72       19.78     10.99 o 
   7   7   4       14.79       24.55     11.28 o 
   8   7   4       16.03        6.96     11.40 o 
   9   7   4        6.31       -2.04     11.72 o 
  10   7   4        3.61        8.45     12.50 o 
  11   7   4       28.86       36.61     14.28 o 
  12   7   4        5.92        2.79     17.15 o 
  -7   8   4       66.69       66.22     20.31 o 
  -4   8   4        0.59       -0.15     12.79 o 
  -3   8   4        0.34      -11.49     11.49 o 
  -2   8   4        5.68       -5.48     11.78 o 
  -1   8   4       14.38        9.66     19.92 o 
   0   8   4       63.26       47.28     11.87 o 
   4   8   4       30.77       21.38     16.31 o 
   5   8   4        1.48        6.24     16.02 o 
 -19   1   5       29.50       46.74      9.08 o 
 -18   1   5       88.49      107.60      8.81 o 
 -17   1   5       14.09       11.93      9.62 o 
 -16   1   5      155.05      157.15      9.53 o 
 -15   1   5        4.68        6.33      5.78 o 
 -14   1   5       73.97       76.37      7.21 o 
 -13   1   5      223.31      201.11     12.68 o 
 -12   1   5      137.96      143.86      8.10 o 
 -11   1   5       44.22       49.42      4.70 o 
 -10   1   5      349.37      373.96      9.48 o 
  -9   1   5      563.54      639.06     13.16 o 
  -8   1   5      298.29      310.67     11.82 o 
  -7   1   5     1444.17     1496.52     23.20 o 
  -6   1   5      908.13      876.82     16.62 o 
  -5   1   5       43.44       33.43      2.97 o 
  -4   1   5      610.84      603.44     12.03 o 
  -3   1   5      253.01      233.17      6.88 o 
  -2   1   5     1461.30     1474.86     26.28 o 
  -1   1   5      351.20      374.66      8.78 o 
   0   1   5      420.62      435.57     15.53 o 
   1   1   5      210.91      207.07      5.48 o 
   2   1   5     1351.38     1340.00     18.98 o 
   3   1   5      699.19      703.49     10.95 o 
   4   1   5      842.11      810.40     17.03 o 
   5   1   5       18.05       26.96      2.60 o 
   6   1   5     1358.66     1443.86     20.70 o 
   7   1   5      626.68      658.09     12.12 o 
   8   1   5      352.98      339.74      8.20 o 
   9   1   5      208.84      239.77      8.45 o 
  10   1   5        9.75       18.07      4.84 o 
  11   1   5      208.90      225.38      9.07 o 
  12   1   5       39.59       36.26      6.13 o 
  13   1   5       37.42       35.36      6.73 o 
  14   1   5        3.07       -8.29      8.29 o 
  15   1   5        7.32        1.58      7.45 o 
  16   1   5       11.07        3.85      8.13 o 
  17   1   5       38.54       52.56     12.00 o 
  18   1   5       86.33       94.84     11.10 o 
  19   1   5        8.30       23.45     10.25 o 
  20   1   5       35.00       56.31     11.48 o 
  21   1   5        8.31       13.31     15.03 o 
  22   1   5        0.72        6.14     13.19 o 
 -21   2   5        0.30        6.24     14.26 o 
 -20   2   5       25.73       28.22      9.56 o 
 -19   2   5        3.27       11.83      9.03 o 
 -18   2   5       25.14       16.21      8.52 o 
 -17   2   5      100.83      116.50      8.81 o 
 -16   2   5      109.12      116.00      8.41 o 
 -15   2   5       84.32       91.97      7.89 o 
 -14   2   5      281.18      310.50     11.63 o 
 -13   2   5      207.40      203.29      9.70 o 
 -12   2   5     1581.33     1602.55     43.06 o 
 -11   2   5      323.92      321.03     10.76 o 
 -10   2   5      372.42      351.37     16.12 o 
  -9   2   5     1056.49     1013.99     22.53 o 
  -8   2   5       39.06       41.29      4.55 o 
  -7   2   5        1.54       -2.58      2.93 o 
  -6   2   5      651.71      606.77     12.40 o 
  -5   2   5      452.46      423.67     16.77 o 
  -4   2   5     1065.80     1050.00     22.85 o 
  -3   2   5     1245.07     1246.16     26.41 o 
  -2   2   5     2502.93     2510.06     49.58 o 
  -1   2   5     1661.76     1671.93     28.66 o 
   0   2   5     1735.93     1667.73     25.63 o 
   1   2   5      522.15      488.72     11.12 o 
   2   2   5     1968.47     1997.83     27.49 o 
   3   2   5     2075.96     2177.70     31.44 o 
   4   2   5       55.99       58.42      3.00 o 
   5   2   5      204.04      244.37      5.54 o 
   6   2   5      280.21      327.20      7.81 o 
   7   2   5       66.06       66.69      4.28 o 
   8   2   5      525.49      483.91     10.35 o 
   9   2   5      499.21      492.32     10.89 o 
  10   2   5     1301.02     1269.88     24.36 o 
  11   2   5       91.08       98.81     12.95 o 
  12   2   5      683.49      676.56     42.82 o 
  13   2   5      177.25      198.63     12.55 o 
  14   2   5       81.91       89.91     11.70 o 
  15   2   5       98.85      105.78     11.63 o 
  16   2   5        1.09        9.28      9.43 o 
  17   2   5       84.69       97.48     17.79 o 
  18   2   5        3.59        8.54     18.88 o 
  19   2   5        0.26        3.14     25.89 o 
  20   2   5        0.22       13.37     20.48 o 
  21   2   5        0.16        8.93     23.54 o 
 -22   3   5       88.07       71.88     19.01 o 
 -21   3   5        7.52       -0.91     10.50 o 
 -20   3   5       33.17       32.59     10.44 o 
 -19   3   5       98.51      106.04     12.60 o 
 -18   3   5       19.91       14.46      9.41 o 
 -17   3   5        7.24       20.59      9.29 o 
 -16   3   5        0.55       -5.27      6.56 o 
 -15   3   5        0.55       -1.10      6.38 o 
 -14   3   5        0.08       -4.69      5.84 o 
 -13   3   5        1.07       -2.69      5.25 o 
 -12   3   5       17.71       19.43      5.25 o 
 -11   3   5       30.04       17.79      5.53 o 
 -10   3   5      859.32      870.92     20.59 o 
  -9   3   5     1650.23     1597.39     33.45 o 
  -8   3   5     2253.33     2076.80     42.05 o 
  -7   3   5      784.40      731.62     14.64 o 
  -6   3   5       90.12       94.51      5.75 o 
  -5   3   5     2038.97     1903.41     38.71 o 
  -4   3   5      676.60      619.61     15.17 o 
  -3   3   5       26.92       36.47      4.62 o 
  -2   3   5      235.45      225.48      8.23 o 
  -1   3   5       69.62       74.61      7.23 o 
   0   3   5       50.00       53.36      6.62 o 
   1   3   5       44.36       43.19      3.48 o 
   2   3   5      516.10      477.64     10.21 o 
   3   3   5      131.51      129.25      4.57 o 
   4   3   5      634.74      591.16      9.98 o 
   5   3   5     1005.47      990.48     16.77 o 
   6   3   5      697.30      698.17     12.90 o 
   7   3   5      718.50      703.89     13.34 o 
   8   3   5      982.26      908.94     20.89 o 
   9   3   5      940.40      917.16     21.47 o 
  10   3   5      626.95      560.74     15.83 o 
  11   3   5       44.42       41.60      7.98 o 
  12   3   5      394.03      369.08     28.06 o 
  13   3   5       37.13       52.48     19.45 o 
  14   3   5       36.83       23.00     10.03 o 
  15   3   5        4.25        8.51      9.86 o 
  16   3   5        2.99        9.15     10.40 o 
  17   3   5       52.78       44.10     12.29 o 
  18   3   5        0.79        1.97     12.40 o 
  19   3   5       66.44       47.37     15.39 o 
  20   3   5       30.19       11.01     33.73 o 
 -21   4   5        0.25       -4.33     11.32 o 
 -20   4   5        2.45      -10.55     10.57 o 
 -19   4   5       31.16       37.75     14.15 o 
 -18   4   5       61.12       79.56     12.56 o 
 -17   4   5        1.51        8.24      9.84 o 
 -16   4   5        3.30       13.46      9.52 o 
 -15   4   5       12.57       17.96      7.97 o 
 -14   4   5      255.34      226.97     11.08 o 
 -13   4   5      157.44      148.74      9.13 o 
 -12   4   5        0.60        0.03      5.83 o 
 -11   4   5       36.61       32.20      6.35 o 
 -10   4   5      371.59      353.41     11.94 o 
  -9   4   5       99.44       94.46      7.70 o 
  -8   4   5       22.10       22.51      5.90 o 
  -7   4   5        6.90       11.94      4.69 o 
  -6   4   5       41.34       38.80     16.31 o 
  -5   4   5      490.06      482.47     30.93 o 
  -4   4   5      271.98      286.18      9.85 o 
  -3   4   5      162.00      175.29      7.76 o 
  -2   4   5        8.16        6.20      4.41 o 
  -1   4   5      267.27      246.22     11.67 o 
   0   4   5      538.46      517.73     12.91 o 
   1   4   5       36.44       27.81      3.71 o 
   2   4   5       66.78       67.96      4.44 o 
   3   4   5       42.09       38.41      4.18 o 
   4   4   5      157.14      143.86      6.42 o 
   5   4   5      269.80      260.23     10.01 o 
   6   4   5        3.11        1.12      4.81 o 
   7   4   5       26.71       26.57      5.58 o 
   8   4   5      213.67      203.45      9.42 o 
   9   4   5       44.93       61.33      7.12 o 
  10   4   5        2.35        2.77      6.41 o 
  11   4   5        5.63        1.87      6.62 o 
  12   4   5        0.59       -7.84      7.84 o 
  13   4   5      299.78      249.29     24.72 o 
  14   4   5       43.89       27.70     10.27 o 
  15   4   5       37.70       57.88     11.39 o 
  16   4   5        0.87        1.88     11.17 o 
  17   4   5        1.30       11.80     12.81 o 
  18   4   5       19.79       11.02     13.78 o 
  19   4   5       16.61       19.59     14.50 o 
 -19   5   5        2.98      -10.04     14.88 o 
 -18   5   5        0.44       -2.36     11.41 o 
 -17   5   5        0.70      -10.24     11.43 o 
 -16   5   5        6.11        6.50     11.08 o 
 -15   5   5       42.81       65.77     11.17 o 
 -14   5   5      153.01      151.48     10.46 o 
 -13   5   5        1.44        7.69      7.34 o 
 -12   5   5       22.12       17.15      6.89 o 
 -11   5   5       61.64       63.32      7.64 o 
 -10   5   5        0.00       -0.29      6.48 o 
  -9   5   5       20.40       18.32      5.91 o 
  -8   5   5       81.26       87.00     12.61 o 
  -7   5   5        4.54       11.85      8.15 o 
  -6   5   5      241.92      239.75     15.23 o 
  -5   5   5       74.98       85.92      9.62 o 
  -4   5   5        3.43        4.50      9.28 o 
  -3   5   5       45.89       48.13      8.32 o 
  -2   5   5        2.41       -3.23      6.56 o 
  -1   5   5       35.99       37.55      7.44 o 
   0   5   5       14.65       13.57      5.44 o 
   1   5   5       75.47       77.70      5.34 o 
   2   5   5      125.21      117.40      6.37 o 
   3   5   5      130.56      112.57      6.01 o 
   4   5   5       13.61        7.67      5.87 o 
   5   5   5      185.92      196.72     11.40 o 
   6   5   5      146.03      141.27     12.67 o 
   7   5   5       60.00       66.42      9.15 o 
   8   5   5        8.84       13.17     11.11 o 
   9   5   5        0.08       -5.43      6.89 o 
  10   5   5        0.10       -6.83      6.83 o 
  11   5   5       79.06       65.27      8.99 o 
  12   5   5       17.21       12.88      9.96 o 
  13   5   5       22.81       19.43     10.19 o 
  14   5   5        9.37       22.80     11.13 o 
  15   5   5       36.15       63.36     22.01 o 
  16   5   5       13.85       32.43     13.61 o 
  17   5   5        6.97       11.17     13.48 o 
 -16   6   5       29.39       33.17     15.89 o 
 -15   6   5        0.67        6.73     12.83 o 
 -14   6   5       20.15       27.41     11.31 o 
 -13   6   5       49.62       50.85      9.25 o 
 -12   6   5       76.77       85.60      9.53 o 
 -11   6   5      110.23      108.36      9.62 o 
 -10   6   5      210.96      210.09     11.37 o 
  -9   6   5       77.85       60.66      7.95 o 
  -8   6   5       30.12       31.78      7.72 o 
  -7   6   5       38.47       42.53     10.27 o 
  -6   6   5        0.45        5.02      8.98 o 
  -5   6   5       49.54       64.19     24.35 o 
  -4   6   5       26.30       43.92     11.29 o 
  -3   6   5       20.49       27.30      8.35 o 
  -2   6   5      356.86      393.51     23.70 o 
  -1   6   5      194.97      211.57     13.26 o 
   0   6   5      199.83      200.14     12.90 o 
   1   6   5      246.04      263.87     18.10 o 
   2   6   5       80.51       85.50      7.57 o 
   3   6   5       40.74       46.23      9.72 o 
   4   6   5       16.48       22.43     15.17 o 
   5   6   5        0.20       -3.77      6.51 o 
   6   6   5        3.72      -10.58     11.70 o 
   7   6   5        0.47        8.76     10.79 o 
   8   6   5       27.44       26.80      9.51 o 
   9   6   5      148.09      149.50     13.78 o 
  10   6   5      105.89      103.36     13.38 o 
  11   6   5      173.91      193.84     22.54 o 
  12   6   5       21.57       23.19     10.33 o 
  13   6   5       14.65       35.31     11.42 o 
  14   6   5        8.94       19.21     12.37 o 
 -12   7   5        4.32       -4.04     10.52 o 
 -11   7   5       37.45       44.52     10.55 o 
 -10   7   5       55.13       67.59     11.16 o 
  -9   7   5       72.10       59.78     10.27 o 
  -8   7   5      101.18      117.18     10.71 o 
  -7   7   5      103.15      122.28     14.76 o 
  -6   7   5      184.79      228.75     19.19 o 
  -5   7   5       77.98       74.54     12.22 o 
  -4   7   5       50.04       51.73     11.14 o 
  -3   7   5       54.55       62.43     10.69 o 
  -2   7   5       39.15       32.33     10.62 o 
  -1   7   5        0.86        7.62      9.73 o 
   0   7   5       22.20       20.92      6.97 o 
   1   7   5        5.63        4.26     13.61 o 
   2   7   5       25.35        3.54     15.30 o 
   3   7   5      153.39      124.50     19.66 o 
   4   7   5       15.67       35.67     16.96 o 
   5   7   5      161.94      144.13     22.03 o 
   6   7   5       74.86       44.75     18.75 o 
   7   7   5      183.17      161.45     24.34 o 
   8   7   5      106.83       67.33     21.61 o 
   9   7   5        3.01      -14.91     19.30 o 
  -2   8   5       44.97       44.96     13.17 o 
  -1   8   5       15.94       34.34     17.32 o 
 -20   0   6      164.33      192.65     20.47 o 
 -19   0   6       15.26       10.14     13.65 o 
 -18   0   6        3.72        1.43     13.16 o 
 -17   0   6      241.61      243.75     20.97 o 
 -16   0   6       92.77       91.90     14.20 o 
 -15   0   6      230.49      247.23     21.68 o 
 -14   0   6      948.82      932.32     42.68 o 
 -13   0   6      105.25      114.42     15.66 o 
 -12   0   6        5.84        6.82     10.17 o 
 -11   0   6       65.26       62.65     13.55 o 
 -10   0   6        9.93        8.32      9.91 o 
  -9   0   6      270.71      311.46     20.19 o 
  -8   0   6        2.40        3.31      8.28 o 
  -7   0   6      176.23      164.93     14.50 o 
  -6   0   6      695.23      676.94     20.61 o 
  -5   0   6     3899.46     4318.08    119.56 o 
  -4   0   6       63.30       54.25      9.67 o 
  -3   0   6     3092.19     3137.02     75.22 o 
  -2   0   6     2523.66     2582.89     62.64 o 
  -1   0   6       40.15       36.11      5.78 o 
   0   0   6     1221.16     1313.43     33.87 o 
   1   0   6      450.08      459.57     13.49 o 
   2   0   6      995.24     1044.33     30.46 o 
   3   0   6        0.35        1.64      2.90 o 
   4   0   6        0.90        5.29      3.30 o 
   5   0   6       79.33       77.23      5.01 o 
   6   0   6     1458.91     1474.82     30.18 o 
   7   0   6     1386.23     1421.04     36.23 o 
   8   0   6      479.57      471.61     16.87 o 
   9   0   6       16.78        8.91      6.95 o 
  10   0   6      181.33      205.82     18.97 o 
  11   0   6      717.05      703.27     51.69 o 
  12   0   6       84.79       94.21     11.73 o 
  13   0   6      298.47      300.53     16.93 o 
  14   0   6       50.51       52.31     11.52 o 
  15   0   6       19.44       14.33     10.76 o 
  16   0   6        1.35      -10.84     10.84 o 
  17   0   6       39.24       18.09     12.21 o 
  18   0   6        0.14       -8.12     15.37 o 
  19   0   6       21.35      -16.73     18.03 o 
  20   0   6        6.71       13.00     19.36 o 
  21   0   6       24.33       29.57     18.36 o 
 -20   1   6        0.29       -4.87     12.67 o 
 -19   1   6        1.81        6.94      8.60 o 
 -18   1   6      137.50      129.77     12.76 o 
 -17   1   6        2.10       -0.71      8.32 o 
 -16   1   6      226.06      244.14     14.49 o 
 -15   1   6        2.29        2.47      9.39 o 
 -14   1   6       20.01        3.12     14.73 o 
 -13   1   6      835.70      821.96     54.97 o 
 -12   1   6        7.31       15.53      8.09 o 
 -11   1   6      517.44      517.39     19.28 o 
 -10   1   6      743.61      801.49     45.96 o 
  -9   1   6      404.26      423.50     16.74 o 
  -8   1   6       23.62       29.23      7.04 o 
  -7   1   6      222.37      219.57      9.14 o 
  -6   1   6      531.68      499.70     13.90 o 
  -5   1   6       18.65       16.93      2.98 o 
  -4   1   6      585.93      631.84     11.54 o 
  -3   1   6      228.99      221.99      7.23 o 
  -2   1   6      193.71      188.05      6.79 o 
  -1   1   6     2008.83     1978.03     40.08 o 
   0   1   6       72.55       53.41      4.43 o 
   1   1   6      635.21      610.63     11.16 o 
   2   1   6     1343.88     1426.46     20.33 o 
   3   1   6      787.96      781.46     14.94 o 
   4   1   6      609.05      637.20     10.56 o 
   5   1   6      308.06      306.70      8.02 o 
   6   1   6       89.50       99.08      4.48 o 
   7   1   6      617.41      616.29     14.61 o 
   8   1   6        4.00        7.20      4.28 o 
   9   1   6       80.09       87.91      8.07 o 
  10   1   6        1.69        7.86      4.97 o 
  11   1   6      108.32      102.83      7.33 o 
  12   1   6        4.83       11.57      6.39 o 
  13   1   6       25.08       16.07      7.07 o 
  14   1   6       33.42       27.54      8.78 o 
  15   1   6       99.90      109.43     18.10 o 
  16   1   6       45.43       17.14      9.62 o 
  17   1   6      121.59      120.97     12.51 o 
  18   1   6       43.06       26.77     10.92 o 
  19   1   6        0.58      -10.87     10.87 o 
  20   1   6        9.95      -13.18     13.44 o 
  21   1   6        5.26        1.28     14.46 o 
 -21   2   6        0.65        6.95     14.00 o 
 -20   2   6        1.99      -13.03     13.03 o 
 -19   2   6        0.49        5.33     13.97 o 
 -18   2   6       67.74       77.96     11.71 o 
 -17   2   6       67.70       79.10     10.20 o 
 -16   2   6       75.36       84.21     12.75 o 
 -15   2   6      101.08       98.75     10.47 o 
 -14   2   6       36.79       35.24      8.24 o 
 -13   2   6       41.56       37.86     11.00 o 
 -12   2   6      544.33      543.42     18.14 o 
 -11   2   6       36.45       36.07      5.58 o 
 -10   2   6       99.71       89.69      8.40 o 
  -9   2   6      375.67      398.77     26.50 o 
  -8   2   6      275.09      270.33      9.47 o 
  -7   2   6       62.80       55.74      4.42 o 
  -6   2   6      226.07      224.65      7.04 o 
  -5   2   6      511.64      471.00     13.03 o 
  -4   2   6        0.79       -0.77      4.40 o 
  -3   2   6       33.45       36.69      4.70 o 
  -2   2   6       13.54       10.80      4.21 o 
  -1   2   6      486.95      476.06     11.08 o 
   0   2   6      263.14      264.64      9.73 o 
   1   2   6       22.30       23.99      3.87 o 
   2   2   6      202.31      217.22     10.94 o 
   3   2   6       18.61       24.99      3.10 o 
   4   2   6        1.70        2.34      2.63 o 
   5   2   6       46.36       56.77      4.10 o 
   6   2   6       81.89       91.22      4.80 o 
   7   2   6        8.04        2.19      3.69 o 
   8   2   6       70.58       84.97      5.27 o 
   9   2   6      163.31      139.34      8.18 o 
  10   2   6      148.37      151.55      7.72 o 
  11   2   6       82.81       74.59      7.87 o 
  12   2   6       18.01       18.03      7.40 o 
  13   2   6      183.53      189.82     11.83 o 
  14   2   6      103.81       98.70     10.53 o 
  15   2   6       33.47       14.80      9.59 o 
  16   2   6       42.75       41.92     10.29 o 
  17   2   6       40.68       46.52     11.29 o 
  18   2   6        1.68       -0.86     10.46 o 
  19   2   6        4.06       -2.76     14.62 o 
  20   2   6        0.23       -1.50     14.04 o 
 -21   3   6        0.22      -12.31     12.31 o 
 -20   3   6       53.57       60.11     16.70 o 
 -19   3   6       10.83        5.20     13.61 o 
 -18   3   6        6.62       19.85     15.11 o 
 -17   3   6        5.68       12.05      8.58 o 
 -16   3   6        3.63        3.95      7.18 o 
 -15   3   6        5.52        0.18     11.34 o 
 -14   3   6       10.74        6.75      6.76 o 
 -13   3   6       25.85       34.37      6.35 o 
 -12   3   6      336.00      334.42     14.99 o 
 -11   3   6      122.05      131.33      7.91 o 
 -10   3   6       24.44       15.06     10.76 o 
  -9   3   6      150.13      145.78     10.27 o 
  -8   3   6      926.69      906.26     21.43 o 
  -7   3   6        8.79       11.19      4.53 o 
  -6   3   6      430.08      414.50     12.25 o 
  -5   3   6       98.26      108.91      6.72 o 
  -4   3   6        0.26       -0.74      4.46 o 
  -3   3   6       32.50       31.72      4.96 o 
  -2   3   6       22.51       21.72      4.89 o 
  -1   3   6       29.32       38.83      5.11 o 
   0   3   6      340.82      352.91     10.81 o 
   1   3   6       50.29       53.29      8.08 o 
   2   3   6      361.77      368.42     12.28 o 
   3   3   6       84.35      102.86      7.09 o 
   4   3   6      165.48      181.41      7.32 o 
   5   3   6        1.29       -0.69      3.62 o 
   6   3   6      262.49      295.11      8.12 o 
   7   3   6       21.27       31.95      4.50 o 
   8   3   6       12.90        7.68      5.06 o 
   9   3   6      210.36      214.75      9.06 o 
  10   3   6       26.01       20.06      6.93 o 
  11   3   6        2.19       -6.83      6.83 o 
  12   3   6       41.82       40.27      8.74 o 
  13   3   6       44.56       41.79     10.11 o 
  14   3   6      296.48      263.25     40.52 o 
  15   3   6        0.70       -8.15      8.15 o 
  16   3   6       81.08       74.94     11.21 o 
  17   3   6        9.28        7.59     17.17 o 
  18   3   6        6.77        8.76     11.11 o 
  19   3   6        0.33        1.67     18.89 o 
 -19   4   6       17.12       17.90     15.86 o 
 -18   4   6       73.24      117.30     19.27 o 
 -17   4   6        3.32        1.63      9.72 o 
 -16   4   6      165.75      180.29     14.44 o 
 -15   4   6      229.54      222.99     15.75 o 
 -14   4   6      124.03      139.76      9.70 o 
 -13   4   6       21.28       31.38      6.96 o 
 -12   4   6        5.80        3.39      6.18 o 
 -11   4   6        2.50        2.77      5.94 o 
 -10   4   6       52.76       52.63      9.52 o 
  -9   4   6       72.99       68.46      6.39 o 
  -8   4   6      107.15      121.89      7.66 o 
  -7   4   6      133.84      122.91     12.37 o 
  -6   4   6       38.92       56.77      8.68 o 
  -5   4   6      270.04      322.82     14.29 o 
  -4   4   6     1482.02     1523.30     38.46 o 
  -3   4   6      452.82      475.92     13.57 o 
  -2   4   6      327.97      340.66     11.23 o 
  -1   4   6      819.54      834.93     19.83 o 
   0   4   6      537.63      534.96     14.41 o 
   1   4   6       10.52        2.19      4.84 o 
   2   4   6       91.32       85.65      8.56 o 
   3   4   6       12.81       17.13      7.31 o 
   4   4   6       27.49       24.38      7.42 o 
   5   4   6       75.64       76.00      9.29 o 
   6   4   6      550.37      528.82     31.00 o 
   7   4   6       60.36       72.84      7.71 o 
   8   4   6       19.29       27.69      6.13 o 
   9   4   6       52.08       51.08      6.78 o 
  10   4   6      222.04      236.50     13.62 o 
  11   4   6       52.76       76.35     13.55 o 
  12   4   6      108.62      114.36     18.38 o 
  13   4   6       31.75       45.74      9.32 o 
  14   4   6      235.41      229.98     38.73 o 
  15   4   6        0.02        4.13     14.23 o 
  16   4   6       24.96       31.42     10.90 o 
  17   4   6        4.45        9.20     12.68 o 
  18   4   6       47.61       44.92     12.68 o 
 -18   5   6        5.06        4.45     16.15 o 
 -17   5   6       12.89       32.91     15.73 o 
 -16   5   6        2.55       15.54     11.12 o 
 -15   5   6        6.68        3.05      8.19 o 
 -14   5   6       25.94       33.96      8.50 o 
 -13   5   6       77.69       74.18      8.82 o 
 -12   5   6      179.01      186.97     13.02 o 
 -11   5   6       37.07       51.05      7.58 o 
 -10   5   6      325.96      277.91     11.89 o 
  -9   5   6      190.17      203.99     10.90 o 
  -8   5   6       60.69       58.03      9.74 o 
  -7   5   6      110.70      110.71     10.40 o 
  -6   5   6       25.42       25.75      8.74 o 
  -5   5   6      136.66      132.14     10.92 o 
  -4   5   6       17.28        7.63      7.80 o 
  -3   5   6        1.42       -7.54      7.54 o 
  -2   5   6        0.51        6.81      7.73 o 
  -1   5   6      268.13      259.85     18.33 o 
   0   5   6      274.42      286.80     12.92 o 
   1   5   6       68.90       81.02     13.06 o 
   2   5   6      316.02      321.75     20.64 o 
   3   5   6      312.92      290.83     20.32 o 
   4   5   6      428.55      416.60     24.26 o 
   5   5   6      108.35      122.67     16.25 o 
   6   5   6      175.06      140.14     16.67 o 
   7   5   6       29.18       26.83     10.42 o 
   8   5   6       10.75        8.81     10.91 o 
   9   5   6       31.85       32.28     12.98 o 
  10   5   6        0.00       -8.71      8.71 o 
  11   5   6        3.94      -12.74     15.30 o 
  12   5   6       14.43       17.15     12.79 o 
  13   5   6        0.50      -10.97     10.97 o 
  14   5   6       35.79       21.06     17.47 o 
  15   5   6       44.94       50.97     20.27 o 
  16   5   6       10.61        6.58     16.50 o 
 -15   6   6        5.71        7.21     14.75 o 
 -14   6   6        1.78       -5.55     10.67 o 
 -13   6   6       30.75       31.25      8.86 o 
 -12   6   6        1.67        4.06      8.13 o 
 -11   6   6       10.33        5.00      7.80 o 
 -10   6   6        2.08       12.18      8.21 o 
  -9   6   6        1.75       -3.36      7.60 o 
  -8   6   6       11.17        8.81      7.65 o 
  -7   6   6       28.15       38.91     10.79 o 
  -6   6   6      222.49      201.05     22.56 o 
  -5   6   6       77.19       75.30     10.78 o 
  -4   6   6       27.64       25.08      9.73 o 
  -3   6   6       25.94       30.28      9.12 o 
  -2   6   6       63.90       40.01      9.57 o 
  -1   6   6       10.29       17.13      8.68 o 
   0   6   6       13.24       11.98      7.81 o 
   1   6   6       96.80       42.47     15.89 o 
   2   6   6       66.40       60.02     10.02 o 
   3   6   6        6.24        2.53     12.61 o 
   4   6   6       66.62       62.83     10.68 o 
   5   6   6       16.68       18.96     10.16 o 
   6   6   6        1.82       10.99     10.69 o 
   7   6   6       77.78       68.32     11.89 o 
   8   6   6       20.43        7.24     16.65 o 
   9   6   6        6.52      -15.38     15.38 o 
  10   6   6        7.33      -12.60     12.60 o 
  11   6   6       38.31        5.27     33.19 o 
  12   6   6       21.31      -10.07     18.39 o 
  13   6   6       10.70      -12.61     30.26 o 
 -10   7   6        7.16       -3.44     14.49 o 
  -9   7   6        0.57       -8.92      8.92 o 
  -8   7   6        0.74        6.96      8.98 o 
  -7   7   6        9.58        2.74     12.38 o 
  -6   7   6        2.49        7.68     11.08 o 
  -5   7   6        5.99       -3.12     10.63 o 
  -4   7   6       22.39       31.33     11.54 o 
  -3   7   6       10.57       -6.95     10.43 o 
  -2   7   6        0.61       15.38     10.37 o 
  -1   7   6        0.01       -2.49      9.51 o 
   0   7   6        0.08        6.34     16.73 o 
   1   7   6        8.69      -10.92     14.56 o 
   2   7   6        8.26       -6.60     15.53 o 
   3   7   6       17.98        2.40     16.60 o 
   4   7   6        4.45       15.92     17.74 o 
   5   7   6       11.11       38.18     20.70 o 
   6   7   6        5.87       15.33     11.76 o 
   7   7   6       40.86       40.65     16.28 o 
   8   7   6        1.30       -8.02     15.85 o 
 -21   1   7       10.85       11.86     15.43 o 
 -20   1   7        9.93        3.36     10.24 o 
 -19   1   7       11.36        8.67     19.69 o 
 -18   1   7       10.70       23.97     10.72 o 
 -17   1   7       74.70       63.96     11.44 o 
 -16   1   7       64.14       63.88     12.12 o 
 -15   1   7       32.35       44.77     10.30 o 
 -14   1   7       39.44       28.86      9.56 o 
 -13   1   7      145.29      159.64     12.50 o 
 -12   1   7       85.09       89.88     10.08 o 
 -11   1   7        2.00       -8.73     12.04 o 
 -10   1   7      289.83      250.83     16.42 o 
  -9   1   7       52.28       59.07      9.23 o 
  -8   1   7      105.64      114.63      7.92 o 
  -7   1   7       71.01       81.62      7.49 o 
  -6   1   7       57.76       64.35      8.66 o 
  -5   1   7       32.09       37.60      6.04 o 
  -4   1   7      163.61      162.52     11.38 o 
  -3   1   7      263.84      211.21      9.49 o 
  -2   1   7       90.67       84.91      5.35 o 
  -1   1   7      570.59      555.17     30.95 o 
   0   1   7        8.18        9.58      4.34 o 
   1   1   7      579.47      574.58     13.13 o 
   2   1   7      754.63      767.53     17.19 o 
   3   1   7       17.36       23.70      6.30 o 
   4   1   7       15.80        9.53      3.42 o 
   5   1   7       90.32      115.79      5.55 o 
   6   1   7      336.10      365.43      9.82 o 
   7   1   7       22.51       20.79      5.16 o 
   8   1   7       16.48       22.05      4.77 o 
   9   1   7       26.63       14.22      6.32 o 
  10   1   7       22.62       16.58      5.83 o 
  11   1   7      192.93      194.58      9.22 o 
  12   1   7      135.73      134.77      8.95 o 
  13   1   7        1.81       -1.93      7.12 o 
  14   1   7       24.73       34.61      9.71 o 
  15   1   7       31.70       28.97     12.44 o 
  16   1   7        3.24       -9.74      9.74 o 
  17   1   7        0.16      -10.83     10.83 o 
  18   1   7        3.17       -0.09     22.79 o 
  19   1   7        0.79      -11.59     11.59 o 
 -21   2   7       31.33       14.85     15.86 o 
 -20   2   7        2.74       -5.85     12.64 o 
 -19   2   7        3.24       -3.05     10.36 o 
 -18   2   7       21.61       18.64     15.77 o 
 -17   2   7      147.69      181.47     13.95 o 
 -16   2   7       46.17       43.89     10.57 o 
 -15   2   7        8.66       -1.06      8.12 o 
 -14   2   7       87.90       83.47     11.05 o 
 -13   2   7       43.66       41.23     12.02 o 
 -12   2   7      142.71      147.45     11.92 o 
 -11   2   7       10.34       27.75      8.66 o 
 -10   2   7      304.79      287.61     20.30 o 
  -9   2   7      784.27      763.44     25.79 o 
  -8   2   7      184.50      204.52     25.10 o 
  -7   2   7     1134.50     1133.40     28.06 o 
  -6   2   7     1214.70     1192.53     27.10 o 
  -5   2   7      234.95      250.87     11.87 o 
  -4   2   7       95.57       94.52      6.80 o 
  -3   2   7        4.89        2.85      5.01 o 
  -2   2   7      946.87      913.52     27.10 o 
  -1   2   7        2.31       -0.19      4.10 o 
   0   2   7        4.62       -3.29      3.91 o 
   1   2   7      359.64      398.19     12.33 o 
   2   2   7        1.96        3.15      3.97 o 
   3   2   7      853.01      808.91     14.54 o 
   4   2   7      120.85      106.94      5.43 o 
   5   2   7      281.91      268.58      8.52 o 
   6   2   7      481.22      507.82     12.21 o 
   7   2   7      235.16      249.41      8.84 o 
   8   2   7      169.28      204.96      9.62 o 
   9   2   7      246.59      301.22     16.34 o 
  10   2   7       99.09      131.78      8.90 o 
  11   2   7       94.79      132.05     11.46 o 
  12   2   7        9.85       16.89      8.03 o 
  13   2   7       30.03       19.36      8.64 o 
  14   2   7        3.88       -6.41      9.07 o 
  15   2   7      130.75      123.98     19.46 o 
  16   2   7       44.39       39.88     14.78 o 
  17   2   7        0.58        5.90     12.15 o 
  18   2   7        8.41       -8.75     23.77 o 
  19   2   7        3.95       -2.68     12.29 o 
 -20   3   7        3.47        3.64     14.59 o 
 -19   3   7       60.19       69.01     18.26 o 
 -18   3   7       10.59       10.68     10.78 o 
 -17   3   7        2.74       -2.05      9.23 o 
 -16   3   7       19.31       19.41     10.98 o 
 -15   3   7        3.57        5.35      9.27 o 
 -14   3   7       56.69       58.78      9.88 o 
 -13   3   7      163.95      194.46     37.70 o 
 -12   3   7       13.49       25.21      9.03 o 
 -11   3   7      262.81      260.72     15.26 o 
 -10   3   7      709.26      694.29     26.21 o 
  -9   3   7      361.12      366.22     16.61 o 
  -8   3   7      194.22      198.52     12.87 o 
  -7   3   7      221.84      210.41      9.57 o 
  -6   3   7      638.22      616.14     16.53 o 
  -5   3   7      534.23      498.88     14.37 o 
  -4   3   7      235.48      203.52     11.68 o 
  -3   3   7       80.51       86.73      8.59 o 
  -2   3   7      487.00      467.01     16.37 o 
  -1   3   7      487.49      483.41     13.87 o 
   0   3   7      149.26      158.50     10.00 o 
   1   3   7      154.39      172.41      8.33 o 
   2   3   7      248.07      269.13      8.84 o 
   3   3   7      374.49      393.01     12.99 o 
   4   3   7      252.84      281.14     11.35 o 
   5   3   7      183.48      214.56      8.38 o 
   6   3   7       42.12       54.73      7.06 o 
   7   3   7       39.73       29.88      5.60 o 
   8   3   7        8.11       26.44      8.08 o 
   9   3   7        0.33       10.47      7.73 o 
  10   3   7      365.53      333.82     17.54 o 
  11   3   7      221.99      184.49     13.41 o 
  12   3   7        5.46       11.81     10.80 o 
  13   3   7       40.39       37.87     18.41 o 
  14   3   7        2.00      -12.65     12.65 o 
  15   3   7        6.63        3.52     25.86 o 
  16   3   7       51.19       48.18     16.61 o 
  17   3   7        1.86      -10.84     22.64 o 
  18   3   7       78.72       70.90     19.30 o 
 -18   4   7        0.06       -7.80     17.19 o 
 -17   4   7       16.51       27.00     10.74 o 
 -16   4   7        3.74       -7.22      9.74 o 
 -15   4   7       22.50       32.94     10.25 o 
 -14   4   7       22.27       19.25     10.72 o 
 -13   4   7        2.11       -9.54      9.54 o 
 -12   4   7       85.42      102.46     11.80 o 
 -11   4   7       22.72       22.20      9.95 o 
 -10   4   7       18.86       23.91      9.21 o 
  -9   4   7       65.61       66.00      7.78 o 
  -8   4   7       38.69       46.91      9.47 o 
  -7   4   7       71.75       72.87      6.89 o 
  -6   4   7      685.47      637.41     22.70 o 
  -5   4   7      378.08      391.90     40.87 o 
  -4   4   7       96.32       91.72     13.50 o 
  -3   4   7       12.87       13.25      5.69 o 
  -2   4   7       82.99       72.52      6.78 o 
  -1   4   7       11.44       13.17      5.75 o 
   0   4   7        2.41        6.27      5.57 o 
   1   4   7       58.16       68.73      9.99 o 
   2   4   7       41.98       36.49      8.47 o 
   3   4   7      111.54      100.78     10.08 o 
   4   4   7       17.86        7.85     10.71 o 
   5   4   7        0.46       14.52      8.83 o 
   6   4   7       89.57       71.78     10.55 o 
   7   4   7       50.95       29.75      9.69 o 
   8   4   7        3.05        2.06      8.64 o 
   9   4   7       24.29       21.44     15.99 o 
  10   4   7       20.18       12.19      9.90 o 
  11   4   7        1.37        1.27     11.63 o 
  12   4   7       64.24       64.52     20.39 o 
  13   4   7       38.96       42.24     14.38 o 
  14   4   7        3.84       14.83     12.96 o 
  15   4   7       16.03       14.55     14.67 o 
  16   4   7        4.03       -2.47     19.35 o 
 -16   5   7       92.94      129.10     18.88 o 
 -15   5   7        5.58        2.23     11.76 o 
 -14   5   7       87.05      111.45     13.48 o 
 -13   5   7       31.45       20.53     10.30 o 
 -12   5   7        0.49       -8.40     24.16 o 
 -11   5   7       69.11       61.95      8.52 o 
 -10   5   7        5.49       -5.88      6.87 o 
  -9   5   7       22.05       28.43      7.49 o 
  -8   5   7       67.64       64.19      7.82 o 
  -7   5   7       41.37       36.36     10.20 o 
  -6   5   7       35.16       43.61     15.43 o 
  -5   5   7        9.66        8.63      8.68 o 
  -4   5   7       70.04       66.42     15.74 o 
  -3   5   7       39.30       48.21      9.60 o 
  -2   5   7      253.93      261.69     14.47 o 
  -1   5   7       65.44       50.49      7.50 o 
   0   5   7      104.24      133.60      8.71 o 
   1   5   7      159.36      164.35     12.02 o 
   2   5   7       48.62       20.21      9.00 o 
   3   5   7       38.88       45.22      9.37 o 
   4   5   7      113.74      113.80     16.48 o 
   5   5   7       41.86       21.72     18.72 o 
   6   5   7        0.03       -8.63     21.38 o 
   7   5   7       17.35       12.14     10.66 o 
   8   5   7       10.19       16.89     16.11 o 
   9   5   7        7.87        7.12     12.20 o 
  10   5   7       15.05        7.89     11.52 o 
  11   5   7        0.45        6.74     15.38 o 
  12   5   7       18.91       25.11     13.47 o 
  13   5   7        2.65      -11.85     11.85 o 
  14   5   7        2.88        4.98     14.21 o 
 -13   6   7       11.11        8.64     16.08 o 
 -12   6   7       59.93       56.82     10.71 o 
 -11   6   7        2.50       -8.02      8.02 o 
 -10   6   7       53.36       64.24      9.59 o 
  -9   6   7        2.45        5.53      8.28 o 
  -8   6   7       60.60       62.90     10.35 o 
  -7   6   7      105.63      116.22     13.40 o 
  -6   6   7       36.04       61.46     11.83 o 
  -5   6   7       63.67       86.64     26.11 o 
  -4   6   7       31.25       53.22     10.48 o 
  -3   6   7       94.18       82.80     11.27 o 
  -2   6   7        8.27        9.44     16.57 o 
  -1   6   7       19.42       25.78      9.47 o 
   0   6   7        8.29       12.83     15.66 o 
   1   6   7       23.11       13.97     15.04 o 
   2   6   7        4.10        5.04     15.30 o 
   3   6   7       17.04       25.60     10.70 o 
   4   6   7      100.23       81.20     16.02 o 
   5   6   7       14.91        5.86     11.12 o 
   6   6   7        2.09       -5.70     25.78 o 
   7   6   7       29.91       36.54     12.49 o 
   8   6   7      139.08      106.76     16.75 o 
   9   6   7       31.33       29.46     13.40 o 
  10   6   7       26.61       21.57     19.56 o 
  11   6   7        2.74        5.00     20.21 o 
  -8   7   7       42.20       42.89     15.56 o 
  -7   7   7        4.09        7.25     14.33 o 
  -6   7   7       16.79       40.55     19.75 o 
  -5   7   7        2.85       10.27     17.32 o 
  -4   7   7        9.06       18.55     14.78 o 
  -3   7   7       20.43       19.92     15.92 o 
  -2   7   7       42.99       69.82     15.04 o 
 -21   0   8       19.07        2.50     17.41 o 
 -20   0   8        1.32        2.47     15.72 o 
 -19   0   8       97.20      123.06     19.04 o 
 -18   0   8        0.77       -4.00     15.59 o 
 -17   0   8       13.77       -0.42     13.84 o 
 -16   0   8       54.06       25.60     15.53 o 
 -15   0   8        7.05       11.50     15.69 o 
 -14   0   8        2.42       -7.57     12.12 o 
 -13   0   8      172.19      187.85     20.60 o 
 -12   0   8      169.95      178.49     20.05 o 
 -11   0   8      162.26      160.32     18.30 o 
 -10   0   8        4.66       15.50     11.50 o 
  -9   0   8      192.95      164.14     17.91 o 
  -8   0   8      968.02      979.56     43.50 o 
  -7   0   8        7.79       12.67      7.78 o 
  -6   0   8       33.35       34.12      9.93 o 
  -5   0   8      166.18      176.68     11.16 o 
  -4   0   8        9.38       20.20      6.95 o 
  -3   0   8       69.15       99.25      9.03 o 
  -2   0   8       98.47      107.10      9.08 o 
  -1   0   8      220.56      274.45     12.87 o 
   0   0   8      624.67      578.88     19.48 o 
   1   0   8      218.88      195.79     11.61 o 
   2   0   8      398.05      356.19     39.64 o 
   3   0   8      664.18      615.84     38.61 o 
   4   0   8        5.08       10.42      6.87 o 
   5   0   8      274.74      264.43     17.72 o 
   6   0   8      769.90      804.60     35.18 o 
   7   0   8       58.86       83.34     12.77 o 
   8   0   8      278.49      229.93     18.95 o 
   9   0   8       10.00       49.22     14.56 o 
  10   0   8      344.18      430.09     26.66 o 
  11   0   8       62.77       53.81     15.30 o 
  12   0   8       16.15        9.65     16.31 o 
  13   0   8        0.91       -1.30     15.04 o 
  14   0   8       24.50       17.41     19.46 o 
  15   0   8        4.86      -11.79     17.09 o 
  16   0   8       42.98       30.31     22.03 o 
 -21   1   8        9.88        3.21     11.56 o 
 -20   1   8        5.71        9.06     12.04 o 
 -19   1   8        3.96       -2.12     11.57 o 
 -18   1   8       14.93       28.97     11.32 o 
 -17   1   8       38.73       53.68     11.74 o 
 -16   1   8       10.78        8.51      9.60 o 
 -15   1   8       39.41       38.84     10.73 o 
 -14   1   8        7.29       -1.16      9.89 o 
 -13   1   8       28.26       34.97     10.01 o 
 -12   1   8      326.43      314.56     21.83 o 
 -11   1   8        0.55       -0.41      9.03 o 
 -10   1   8       32.09       31.27      9.60 o 
  -9   1   8       17.02       10.96     13.16 o 
  -8   1   8      197.82      172.61      9.78 o 
  -7   1   8        8.05       16.50      6.40 o 
  -6   1   8       60.82       64.10      7.38 o 
  -5   1   8        1.60       -1.66      5.62 o 
  -4   1   8      385.94      375.81     11.22 o 
  -3   1   8      249.25      265.19      9.42 o 
  -2   1   8      718.46      692.47     17.40 o 
  -1   1   8      333.21      315.91      9.86 o 
   0   1   8       27.98       37.17      5.43 o 
   1   1   8       24.15       21.55      4.96 o 
   2   1   8      312.09      351.56     10.52 o 
   3   1   8      133.19      163.86      9.65 o 
   4   1   8      267.68      245.91     10.32 o 
   5   1   8       34.37       53.53      6.52 o 
   6   1   8       17.54       29.57      8.23 o 
   7   1   8      197.55      191.29     12.38 o 
   8   1   8        9.18       14.27      8.93 o 
   9   1   8       33.03       26.86     11.66 o 
  10   1   8      187.06      187.55     13.63 o 
  11   1   8        1.93        1.94     10.67 o 
  12   1   8        0.80       -3.47      8.16 o 
  13   1   8       12.26       20.65      9.61 o 
  14   1   8      100.85      110.18     15.12 o 
  15   1   8        8.24      -12.45     12.45 o 
  16   1   8       21.49       15.55     14.81 o 
  17   1   8        0.47      -14.41     14.41 o 
  18   1   8       23.69      -14.74     14.74 o 
 -20   2   8       21.82       29.91     11.80 o 
 -19   2   8       20.64       24.88     17.22 o 
 -18   2   8       10.80       18.38     10.94 o 
 -17   2   8       11.28       -6.73      9.53 o 
 -16   2   8        0.19        1.66     10.62 o 
 -15   2   8       29.69       34.10     10.59 o 
 -14   2   8       20.69       12.22      9.88 o 
 -13   2   8        6.61        0.00      9.18 o 
 -12   2   8       12.61       10.58      9.42 o 
 -11   2   8       19.91       21.32      9.81 o 
 -10   2   8       52.32       54.22      9.96 o 
  -9   2   8      113.50      118.07      8.78 o 
  -8   2   8       55.60       47.80     10.69 o 
  -7   2   8       61.42       57.99      7.09 o 
  -6   2   8       96.36       82.95     10.82 o 
  -5   2   8      119.31      112.06      8.32 o 
  -4   2   8       97.66       99.55      7.96 o 
  -3   2   8      301.56      281.98     11.37 o 
  -2   2   8      246.04      243.76      8.85 o 
  -1   2   8       13.11       16.76      4.92 o 
   0   2   8      330.19      308.18     12.17 o 
   1   2   8       91.56       99.74      8.96 o 
   2   2   8       74.56       70.52      5.87 o 
   3   2   8       12.20        5.31      6.08 o 
   4   2   8       15.47        6.99      6.23 o 
   5   2   8       69.65       73.36      7.51 o 
   6   2   8        5.23        2.46      8.33 o 
   7   2   8       33.78       30.11      9.12 o 
   8   2   8       35.76       26.37      9.21 o 
   9   2   8        0.44       -3.80      6.79 o 
  10   2   8       27.14       26.07      7.75 o 
  11   2   8        2.30        6.91      9.99 o 
  12   2   8        9.61        8.44     10.85 o 
  13   2   8       18.90       23.76     11.99 o 
  14   2   8      126.60      105.97     15.71 o 
  15   2   8       10.41       -2.81     19.70 o 
  16   2   8       23.15        2.61     15.63 o 
  17   2   8        1.83      -16.17     16.17 o 
 -19   3   8        1.69      -10.14     14.10 o 
 -18   3   8        0.82       -9.27      9.27 o 
 -17   3   8       73.12       80.53     12.44 o 
 -16   3   8        1.09        1.68      9.17 o 
 -15   3   8        4.54        1.02     10.20 o 
 -14   3   8        1.31       -0.83     10.14 o 
 -13   3   8      127.36      155.20     13.73 o 
 -12   3   8        3.54        3.81      9.89 o 
 -11   3   8       16.46       16.82      9.88 o 
 -10   3   8       16.08       27.31     13.74 o 
  -9   3   8       15.06       14.39     11.06 o 
  -8   3   8        3.15        2.07      6.56 o 
  -7   3   8        8.75        5.25      5.86 o 
  -6   3   8        1.77        0.15      5.93 o 
  -5   3   8      291.17      292.32     15.40 o 
  -4   3   8      224.82      207.22      9.90 o 
  -3   3   8      462.67      465.23     19.18 o 
  -2   3   8       25.85       37.06      6.29 o 
  -1   3   8       20.82       22.13      6.38 o 
   0   3   8       59.11       66.39      7.06 o 
   1   3   8       59.93       73.72      7.32 o 
   2   3   8        0.23       -1.40      6.42 o 
   3   3   8       34.00       19.01      6.93 o 
   4   3   8        0.49       -7.53      9.70 o 
   5   3   8        0.05       -3.44      5.16 o 
   6   3   8        2.94        2.18      5.60 o 
   7   3   8        3.63        7.00     10.85 o 
   8   3   8       32.96       38.48      9.07 o 
   9   3   8      101.14      124.00     11.80 o 
  10   3   8        5.15        0.41      9.53 o 
  11   3   8        0.43        8.39     10.35 o 
  12   3   8        2.16       -0.91     18.92 o 
  13   3   8       77.43       88.65     29.94 o 
  14   3   8        6.92        5.35     14.06 o 
  15   3   8       23.88       27.32     15.06 o 
  16   3   8       13.32      -15.34     15.34 o 
 -17   4   8       12.10       17.64     15.11 o 
 -16   4   8        0.38       -3.17     10.53 o 
 -15   4   8        3.06      -13.71     13.71 o 
 -14   4   8        0.01       -6.26     11.78 o 
 -13   4   8       63.93       80.71     26.73 o 
 -12   4   8       12.48        5.06     10.29 o 
 -11   4   8        1.14       -9.50      9.50 o 
 -10   4   8      195.57      190.34     23.17 o 
  -9   4   8      149.14      182.51     24.31 o 
  -8   4   8       45.69       31.87     21.22 o 
  -7   4   8       82.14       92.44     15.26 o 
  -6   4   8       83.03       84.96     11.36 o 
  -5   4   8      300.53      301.22     32.78 o 
  -4   4   8       29.45       42.13      8.11 o 
  -3   4   8        1.17       -0.77      6.44 o 
  -2   4   8       56.02       57.77      7.28 o 
  -1   4   8      128.07      119.86     16.10 o 
   0   4   8       74.60       77.19      9.59 o 
   1   4   8      113.54      105.81     28.87 o 
   2   4   8       88.55       83.79     10.17 o 
   3   4   8       34.36       36.83      9.39 o 
   4   4   8        9.39       22.45     13.22 o 
   5   4   8      221.91      257.61     34.31 o 
   6   4   8        4.80        4.90     18.76 o 
   7   4   8       36.47       61.94     11.87 o 
   8   4   8       54.05       45.79     10.20 o 
   9   4   8       14.92       13.98      9.46 o 
  10   4   8        2.20       19.56     11.45 o 
  11   4   8        6.87        5.40     11.39 o 
  12   4   8        0.76        2.63     12.23 o 
  13   4   8        0.60      -13.23     13.23 o 
  14   4   8        8.81        1.07     14.09 o 
  15   4   8       20.98        2.96     16.16 o 
 -15   5   8       34.70       36.19     15.56 o 
 -14   5   8       53.59       58.19     17.84 o 
 -13   5   8       40.99       39.59     12.08 o 
 -12   5   8        4.16       -2.92     10.75 o 
 -11   5   8        1.55      -10.38     10.38 o 
 -10   5   8        2.95        0.00     10.27 o 
  -9   5   8       20.66       22.43     22.89 o 
  -8   5   8        0.35        6.91      9.94 o 
  -7   5   8        1.79        0.49      9.33 o 
  -6   5   8       15.50       23.67      9.87 o 
  -5   5   8       18.63       32.49     10.28 o 
  -4   5   8        8.34        9.71      9.76 o 
  -3   5   8       29.96       30.59     13.66 o 
  -2   5   8      254.67      281.89     15.38 o 
  -1   5   8      289.40      308.60     15.25 o 
   0   5   8        4.58        7.76      9.66 o 
   1   5   8       21.20       21.44     10.31 o 
   2   5   8       13.13       15.46      9.63 o 
   3   5   8       14.79        4.62      9.66 o 
   4   5   8        2.89       11.65     10.83 o 
   5   5   8        0.12        9.42     17.12 o 
   6   5   8       16.82       18.46     16.93 o 
   7   5   8       65.91       53.34     13.47 o 
   8   5   8        2.22        1.43     17.64 o 
   9   5   8       24.89       34.18     19.53 o 
  10   5   8        1.00        2.47     20.08 o 
  11   5   8        3.55        2.21     12.31 o 
  12   5   8       15.74       -8.64     20.73 o 
  -9   6   8       10.16       13.57     11.92 o 
  -8   6   8       19.01       21.02     13.14 o 
  -7   6   8       11.65        0.14     11.91 o 
  -6   6   8        0.14        6.80     10.60 o 
  -5   6   8        0.66       15.01     11.13 o 
  -4   6   8        0.04       19.42     10.82 o 
  -3   6   8        2.19        0.55     10.04 o 
  -2   6   8        4.89        6.90     10.29 o 
  -1   6   8        2.18        0.03     15.33 o 
   0   6   8       11.81        6.95     16.73 o 
   1   6   8        3.21        3.93     17.97 o 
   2   6   8       78.12       85.62     20.89 o 
   3   6   8       84.56       67.47     12.89 o 
   4   6   8        3.87       -0.35     11.08 o 
   5   6   8        1.10      -10.96     11.69 o 
   6   6   8       24.38       19.87     13.30 o 
   7   6   8        1.81        6.24     12.57 o 
   8   6   8        1.46        4.58     13.12 o 
   9   6   8       11.83       35.51     20.11 o 
 -19   1   9        1.69        0.06     11.78 o 
 -18   1   9        8.42        3.53     11.20 o 
 -17   1   9       16.01        7.64     11.50 o 
 -16   1   9       27.49       41.07     12.37 o 
 -15   1   9       12.73       22.91     11.84 o 
 -14   1   9        2.04       -0.09      9.33 o 
 -13   1   9        6.74       14.72     23.39 o 
 -12   1   9        5.53       16.54     10.43 o 
 -11   1   9      128.64      121.11     13.37 o 
 -10   1   9        0.10       -1.41      9.52 o 
  -9   1   9       36.24       23.51     20.99 o 
  -8   1   9        6.47        7.87      7.11 o 
  -7   1   9       36.96       36.18      8.14 o 
  -6   1   9       20.91       25.47      7.33 o 
  -5   1   9      154.64      140.80      9.01 o 
  -4   1   9      526.05      493.16     14.97 o 
  -3   1   9       31.35       44.82      7.73 o 
  -2   1   9      121.64      103.72      7.35 o 
  -1   1   9       37.53       28.40     10.13 o 
   0   1   9        2.07       14.34      5.52 o 
   1   1   9      225.94      250.46     10.15 o 
   2   1   9       80.53       60.41      6.96 o 
   3   1   9       22.99       31.44      6.94 o 
   4   1   9        7.48       14.21      7.53 o 
   5   1   9       35.88       27.61     10.61 o 
   6   1   9       45.67       47.71      9.09 o 
   7   1   9       40.89       51.92      9.62 o 
   8   1   9        2.35        2.87      9.30 o 
   9   1   9       45.43       55.73     11.30 o 
  10   1   9       61.37       99.02     12.77 o 
  11   1   9       41.06       63.01     18.55 o 
  12   1   9       52.31       55.73     13.55 o 
  13   1   9        0.22        0.43     12.71 o 
  14   1   9        7.68       12.61     20.21 o 
  15   1   9        3.64       -7.44     23.13 o 
  16   1   9        4.80      -24.14     24.14 o 
 -18   2   9        6.43       16.27     11.39 o 
 -17   2   9        9.77       12.61     11.27 o 
 -16   2   9       29.74       31.87     12.38 o 
 -15   2   9       35.22       41.75     11.77 o 
 -14   2   9       41.72       36.93     11.30 o 
 -13   2   9       80.92       82.58     11.63 o 
 -12   2   9        2.76       -2.13     10.32 o 
 -11   2   9       24.67       27.80     10.88 o 
 -10   2   9       48.42       61.55     12.98 o 
  -9   2   9       10.46       36.11      7.76 o 
  -8   2   9      241.26      277.18     14.84 o 
  -7   2   9      338.56      342.53     13.67 o 
  -6   2   9      216.57      203.74     10.76 o 
  -5   2   9        5.40        1.05      6.47 o 
  -4   2   9       97.97       85.49      8.49 o 
  -3   2   9       36.92       54.35      8.65 o 
  -2   2   9       59.72       48.74      6.66 o 
  -1   2   9       64.78       64.71      6.50 o 
   0   2   9        4.36       11.71      5.65 o 
   1   2   9      328.61      357.05     11.35 o 
   2   2   9       58.91       59.50      7.58 o 
   3   2   9       74.75       97.35      8.37 o 
   4   2   9      118.88      142.48      9.65 o 
   5   2   9       19.76       34.48      9.40 o 
   6   2   9        2.88       18.25      9.83 o 
   7   2   9       42.15       57.32     10.80 o 
   8   2   9       16.20        4.95     10.79 o 
   9   2   9        0.50        1.44     11.01 o 
  10   2   9        0.38        4.97     12.15 o 
  11   2   9        6.55       -3.48     17.97 o 
  12   2   9       23.74        7.02     21.25 o 
  13   2   9       35.64       36.62     23.95 o 
  14   2   9       42.62       63.23     23.52 o 
  15   2   9        3.94      -24.37     24.37 o 
  16   2   9       12.41      -22.74     22.74 o 
 -17   3   9        1.34        0.58     13.84 o 
 -16   3   9       11.22       16.68     11.02 o 
 -15   3   9      133.49      150.18     15.06 o 
 -14   3   9        5.21        5.15     10.09 o 
 -13   3   9       22.24       34.71     14.65 o 
 -12   3   9        0.06       -9.69      9.69 o 
 -11   3   9       13.44       17.22     10.01 o 
 -10   3   9       58.49       56.68     11.29 o 
  -9   3   9       98.24       77.01     16.13 o 
  -8   3   9        1.34       -6.47      7.25 o 
  -7   3   9       19.07       23.33      7.46 o 
  -6   3   9      386.58      357.21     13.61 o 
  -5   3   9        3.99        8.06      6.68 o 
  -4   3   9        4.10       11.91      7.03 o 
  -3   3   9      402.43      383.14     16.76 o 
  -2   3   9       18.83        9.34      6.89 o 
  -1   3   9       40.87       42.06      7.25 o 
   0   3   9        7.01       13.30      6.97 o 
   1   3   9        5.50       -8.62      8.62 o 
   2   3   9       56.88       72.95      8.62 o 
   3   3   9       13.70       22.21      8.06 o 
   4   3   9       29.19       16.19      9.00 o 
   5   3   9       84.28       65.95     11.71 o 
   6   3   9       98.05       96.28     12.45 o 
   7   3   9       14.04       14.15     10.69 o 
   8   3   9       18.26       25.15     16.57 o 
   9   3   9       23.34       22.22     17.48 o 
  10   3   9        0.42      -16.83     16.83 o 
  11   3   9       11.06       38.57     19.98 o 
  12   3   9       11.90       45.26     23.91 o 
  13   3   9        0.26      -23.46     23.46 o 
  14   3   9        7.04        7.15     23.46 o 
 -15   4   9        1.68        3.22     15.85 o 
 -14   4   9       10.26       -2.48     11.69 o 
 -13   4   9        0.49      -10.87     10.87 o 
 -12   4   9       23.85       26.74     11.39 o 
 -11   4   9       36.21       26.37     21.64 o 
 -10   4   9       81.32       77.41     12.54 o 
  -9   4   9       11.82        2.16     10.74 o 
  -8   4   9        6.71       11.55     10.04 o 
  -7   4   9       34.98       31.88     10.56 o 
  -6   4   9        3.66       -2.09      9.70 o 
  -5   4   9       87.49       95.46     32.93 o 
  -4   4   9        0.38       -0.03      7.10 o 
  -3   4   9        0.19        4.40      7.08 o 
  -2   4   9       26.47       39.95      7.84 o 
  -1   4   9       68.50       78.53     10.57 o 
   0   4   9       27.63       24.52     12.01 o 
   1   4   9       99.04       71.37     10.50 o 
   2   4   9        1.84        4.46      9.45 o 
   3   4   9        3.97       12.65     10.50 o 
   4   4   9        0.14        1.58     10.69 o 
   5   4   9        0.48       -8.39     10.45 o 
   6   4   9        5.00        0.50     19.09 o 
   7   4   9       36.69       43.28     18.52 o 
   8   4   9       13.27       -0.39     18.78 o 
   9   4   9        2.50       17.19     20.18 o 
  10   4   9        0.06       13.61     19.59 o 
  11   4   9        4.67       21.02     23.03 o 
  12   4   9        1.11        3.87     24.01 o 
  13   4   9        0.53       24.33     25.37 o 
 -11   5   9        2.68      -12.77     12.77 o 
 -10   5   9       22.80       22.33     11.51 o 
  -9   5   9        2.36        3.11     12.80 o 
  -8   5   9        0.47       -5.68     18.92 o 
  -7   5   9        0.45       -3.01     10.87 o 
  -6   5   9        1.55        9.25     13.04 o 
  -5   5   9       82.02       98.62     14.70 o 
  -4   5   9        9.35        6.47     15.09 o 
  -3   5   9      111.86      104.05     12.35 o 
  -2   5   9       16.92       40.94     16.47 o 
  -1   5   9       42.80       47.48     10.60 o 
   0   5   9        4.99        5.48     12.83 o 
   1   5   9        0.63       -2.27     10.42 o 
   2   5   9        2.88        0.19     11.07 o 
   3   5   9       10.69       13.46     11.83 o 
   4   5   9       21.65       16.98     11.53 o 
   5   5   9        3.37        2.35     11.06 o 
   6   5   9       28.26       33.47     13.01 o 
   7   5   9        1.82        2.21     16.37 o 
   8   5   9        8.38       12.38     17.22 o 
   9   5   9        8.10        4.26     20.24 o 
  10   5   9        8.08       12.44     21.64 o 
  -6   6   9       64.63       96.63     21.41 o 
  -5   6   9       10.30       -8.06     16.21 o 
  -4   6   9        2.94       -0.36     16.02 o 
   3   6   9       91.01       82.27     19.43 o 
   4   6   9        3.29        3.51     15.30 o 
   5   6   9        0.55        2.79     17.02 o 
 -17   0  10       28.56       26.71     20.08 o 
 -16   0  10        0.22      -18.03     18.03 o 
 -15   0  10       14.19       12.28     17.41 o 
 -14   0  10      214.65      198.94     24.12 o 
 -13   0  10       59.33       86.01     21.15 o 
 -12   0  10       53.46       46.56     18.20 o 
 -11   0  10        1.37       -3.38     15.46 o 
 -10   0  10       43.97       61.28     19.33 o 
  -9   0  10        9.12       27.84     15.27 o 
  -8   0  10      157.69      141.50     19.86 o 
  -7   0  10       99.87      108.24     12.33 o 
  -6   0  10        8.19       -5.37      9.37 o 
  -5   0  10      172.96      155.15     12.49 o 
  -4   0  10      172.21      152.06     12.84 o 
  -3   0  10        0.73       -5.20      9.22 o 
  -2   0  10       61.33       46.47     10.32 o 
  -1   0  10       79.09       78.73     10.23 o 
   0   0  10      500.73      493.17     21.43 o 
   1   0  10      643.25      627.78     36.12 o 
   2   0  10       27.77       21.64     11.89 o 
   3   0  10      476.79      416.05     25.82 o 
   4   0  10        4.61        0.58     11.53 o 
   5   0  10      257.17      318.19     23.83 o 
   6   0  10       91.29       71.36     16.47 o 
   7   0  10       33.23       32.10     15.73 o 
   8   0  10       47.54       68.33     17.61 o 
   9   0  10        7.11       14.13     15.34 o 
  10   0  10       34.51       30.83     16.96 o 
  11   0  10       11.16       40.45     19.56 o 
  12   0  10       20.87       24.11     20.47 o 
  13   0  10       34.05       54.00     23.20 o 
  14   0  10        2.14      -21.67     21.67 o 
  15   0  10       32.78       19.17     24.37 o 
 -17   1  10        8.24       -1.40     17.41 o 
 -16   1  10        0.70       19.80     13.45 o 
 -15   1  10        3.08        2.54     12.17 o 
 -14   1  10        3.93        7.31     11.89 o 
 -13   1  10       11.50        3.16     12.32 o 
 -12   1  10       17.92        2.78     12.11 o 
 -11   1  10       22.92       50.20     12.64 o 
 -10   1  10       85.42       78.69     22.34 o 
  -9   1  10      107.56      118.60     13.69 o 
  -8   1  10       64.15       63.27     15.38 o 
  -7   1  10       13.35       16.86      8.27 o 
  -6   1  10       83.33       78.53     13.11 o 
  -5   1  10        0.48       -5.35      6.15 o 
  -4   1  10        9.44       13.16      6.90 o 
  -3   1  10      358.73      370.51     12.59 o 
  -2   1  10       23.46       13.90      6.30 o 
  -1   1  10      175.03      146.76      8.89 o 
   0   1  10        4.66       14.97      6.59 o 
   1   1  10       49.37       69.74      8.19 o 
   2   1  10       35.31       31.19      7.53 o 
   3   1  10      105.14       97.97     11.25 o 
   4   1  10       16.70       19.30     11.50 o 
   5   1  10      221.47      244.94     16.27 o 
   6   1  10        2.89        4.18     10.47 o 
   7   1  10       59.42       46.76     11.44 o 
   8   1  10       62.34       66.12     12.23 o 
   9   1  10       44.69       76.79     13.61 o 
  10   1  10       14.16       22.32     13.08 o 
  11   1  10        0.11       -3.97     11.74 o 
  12   1  10        4.17       21.89     14.87 o 
  13   1  10        0.86       19.82     15.44 o 
  14   1  10        1.56        3.96     24.24 o 
 -16   2  10        2.03        3.38     15.82 o 
 -15   2  10        6.18        2.95     12.59 o 
 -14   2  10        0.18       -8.01     10.82 o 
 -13   2  10        2.03        8.12     11.41 o 
 -12   2  10        0.14        3.88     11.00 o 
 -11   2  10       62.20       62.85     13.28 o 
 -10   2  10        7.56        6.82     11.59 o 
  -9   2  10       21.66       28.35      9.85 o 
  -8   2  10        5.80       -6.63      7.77 o 
  -7   2  10        6.09        3.52      8.09 o 
  -6   2  10       20.85       23.06      8.12 o 
  -5   2  10      177.54      168.97     11.05 o 
  -4   2  10       41.71       29.43      8.48 o 
  -3   2  10       22.50       20.07      7.59 o 
  -2   2  10       68.51       69.12      7.63 o 
  -1   2  10       18.51       25.40      6.50 o 
   0   2  10      225.06      228.63     12.84 o 
   1   2  10      188.22      184.19     10.57 o 
   2   2  10        2.70        5.77      7.72 o 
   3   2  10       14.45        3.20      7.47 o 
   4   2  10       32.71       32.17     10.26 o 
   5   2  10        8.05        9.14     10.06 o 
   6   2  10       26.68       38.66     11.27 o 
   7   2  10        0.29       13.38     11.66 o 
   8   2  10        4.23        8.21     11.62 o 
   9   2  10       38.67       52.81     13.19 o 
  10   2  10        6.10       10.13     13.65 o 
  11   2  10        9.63        0.58     19.23 o 
  12   2  10        1.41        3.02     23.42 o 
  13   2  10       26.39       42.01     25.86 o 
  14   2  10       18.48       15.76     26.90 o 
 -14   3  10        0.02        1.95     11.18 o 
 -13   3  10       24.01       29.49     12.47 o 
 -12   3  10        2.76       -4.20     11.31 o 
 -11   3  10        0.01       19.42     10.87 o 
 -10   3  10        8.26       -2.45     16.54 o 
  -9   3  10        4.28        5.08     11.05 o 
  -8   3  10       96.71       98.38     13.08 o 
  -7   3  10        1.71       -7.14      7.14 o 
  -6   3  10        6.06        0.05      7.75 o 
  -5   3  10       19.51       25.13      8.04 o 
  -4   3  10       27.72       25.27      8.14 o 
  -3   3  10        3.07        9.76     11.59 o 
  -2   3  10        0.36       -4.14      7.26 o 
  -1   3  10      111.36      111.98     13.32 o 
   0   3  10      105.73       94.66     29.36 o 
   1   3  10        3.02        8.07     18.73 o 
   2   3  10        8.52       12.61      8.17 o 
   3   3  10       25.58       29.51      9.48 o 
   4   3  10       19.28       21.66      9.18 o 
   5   3  10       28.69       23.35     11.33 o 
   6   3  10        0.43        2.52     11.47 o 
   7   3  10        4.89       24.26     12.34 o 
   8   3  10       16.89       26.67     18.10 o 
   9   3  10        0.01       -5.75     18.45 o 
  10   3  10        0.50       26.87     22.13 o 
  11   3  10        0.47        7.63     21.15 o 
  12   3  10        4.10       15.40     25.37 o 
 -11   4  10       83.16       92.43     14.22 o 
 -10   4  10        6.61       -1.49     12.30 o 
  -9   4  10        0.41        3.90     18.03 o 
  -8   4  10        9.66       23.22     18.26 o 
  -7   4  10        0.98       -0.54     11.76 o 
  -6   4  10        0.99       -9.98      9.98 o 
  -5   4  10        0.92       -4.77      9.96 o 
  -4   4  10       30.38       28.25      8.70 o 
  -3   4  10        9.06        8.30      7.95 o 
  -2   4  10      111.55       94.12     26.99 o 
  -1   4  10        8.63        0.96     10.35 o 
   0   4  10       21.84       27.75     11.36 o 
   1   4  10       11.35       12.15     10.30 o 
   2   4  10        1.99       -4.05     11.12 o 
   3   4  10        3.29        8.22     11.52 o 
   4   4  10        0.93        9.58     14.31 o 
   5   4  10        1.70      -13.74     17.25 o 
   6   4  10        4.71       11.63     16.86 o 
   7   4  10        2.19       -4.16     19.88 o 
   8   4  10       11.43       22.78     21.12 o 
   9   4  10        2.12       12.25     22.29 o 
  10   4  10       43.00       42.01     21.90 o 
  -8   5  10        2.84       -8.06     17.90 o 
  -7   5  10       41.17       59.56     21.25 o 
  -6   5  10       18.49       25.73     16.93 o 
  -5   5  10        0.31       10.67     18.75 o 
  -4   5  10        0.24       -1.19     11.31 o 
  -3   5  10       14.95       38.21     16.24 o 
  -2   5  10       68.61       59.82     17.77 o 
  -1   5  10       16.25       10.70     17.06 o 
   0   5  10        5.05        4.80     14.00 o 
   1   5  10        0.09       -1.32     11.24 o 
   2   5  10       63.21       67.29     13.47 o 
   3   5  10        0.32        2.24     12.81 o 
   4   5  10        3.24       -5.85     17.30 o 
   5   5  10        5.00        1.69     13.66 o 
   6   5  10        9.40        8.41     19.49 o 
   7   5  10        2.63      -17.64     17.64 o 
 -14   1  11       31.56       56.60     19.01 o 
 -13   1  11        3.64       17.81     13.03 o 
 -12   1  11        7.39        3.55     12.11 o 
 -11   1  11        8.36       22.18     13.14 o 
 -10   1  11      114.20      121.27     27.62 o 
  -9   1  11       39.84       50.82     13.07 o 
  -8   1  11        4.23       13.63      8.98 o 
  -7   1  11       39.39       36.60      9.86 o 
  -6   1  11        9.13        3.97      8.60 o 
  -5   1  11       53.30       43.77      9.18 o 
  -4   1  11       27.05       16.97      7.42 o 
  -3   1  11       42.86       46.55      7.97 o 
  -2   1  11        7.33        0.18      6.89 o 
  -1   1  11        9.66        4.36      6.96 o 
   0   1  11       68.35       79.36      9.69 o 
   1   1  11        0.38       12.09      8.48 o 
   2   1  11        0.40       -5.54     11.34 o 
   3   1  11       16.38       14.34     10.07 o 
   4   1  11      167.36      158.77     22.03 o 
   5   1  11       21.63       37.44     16.98 o 
   6   1  11       23.78       42.99     12.01 o 
   7   1  11       34.91       40.06     13.18 o 
   8   1  11        4.31       -5.79     11.95 o 
   9   1  11       42.41       69.62     15.06 o 
  10   1  11        7.02        6.73     14.35 o 
  11   1  11       33.79       39.96     15.38 o 
  12   1  11        0.05        4.63     15.73 o 
 -12   2  11       31.59       18.60     13.13 o 
 -11   2  11       15.99        4.55     12.30 o 
 -10   2  11        1.88        5.92     11.53 o 
  -9   2  11        0.35       -8.96      8.96 o 
  -8   2  11        4.52       -0.69      9.16 o 
  -7   2  11        0.16        6.97      8.30 o 
  -6   2  11       64.46       67.89     10.21 o 
  -5   2  11       38.99       16.36      8.45 o 
  -4   2  11        0.79        3.89      8.10 o 
  -3   2  11        0.26        6.53      8.58 o 
  -2   2  11      120.79      132.81     14.70 o 
  -1   2  11        5.78        5.21      8.64 o 
   0   2  11        5.65       10.89      8.74 o 
   1   2  11        1.45        4.04      8.96 o 
   2   2  11        1.96       -3.01      9.61 o 
   3   2  11        0.46       -7.71     10.28 o 
   4   2  11        0.11        4.35     16.05 o 
   5   2  11       33.24       54.50     12.35 o 
   6   2  11        7.04        6.49     11.80 o 
   7   2  11       40.72       21.89     17.98 o 
   8   2  11        6.58        5.65     13.58 o 
   9   2  11       18.28       22.86     18.03 o 
  10   2  11        6.97       -0.97     22.78 o 
  11   2  11       28.76       19.43     24.53 o 
 -11   3  11        0.20        1.20     19.17 o 
 -10   3  11       11.71       19.23     12.77 o 
  -9   3  11       11.42        5.82     12.06 o 
  -8   3  11        0.15        3.23     11.81 o 
  -7   3  11       67.56       91.42     15.14 o 
  -6   3  11       15.05       15.74      9.16 o 
  -5   3  11        0.05       -6.49      8.34 o 
  -4   3  11        2.61       -1.39      8.41 o 
  -3   3  11       21.07       14.63      8.91 o 
  -2   3  11        0.51       -7.09     11.44 o 
  -1   3  11       61.33       61.92     12.47 o 
   0   3  11        2.58        0.53     11.24 o 
   1   3  11       44.36       65.18     12.75 o 
   2   3  11       78.53       66.35     22.06 o 
   3   3  11       22.54       29.45     12.31 o 
   4   3  11        1.34        6.08     11.97 o 
   5   3  11       23.92       30.73     13.33 o 
   6   3  11        8.29        2.23     13.53 o 
   7   3  11       14.24        9.06     21.02 o 
   8   3  11        0.12       28.01     22.22 o 
   9   3  11        1.11       24.76     23.55 o 
  -8   4  11        8.14       -1.40     18.06 o 
  -7   4  11        3.72       21.90     17.51 o 
  -6   4  11        1.47        9.91     12.08 o 
  -5   4  11        5.68        4.69     12.31 o 
  -4   4  11       41.45       60.27     10.24 o 
  -3   4  11       16.07       11.45     14.31 o 
  -2   4  11        0.03       10.43     12.09 o 
  -1   4  11       14.60        8.01     11.69 o 
   0   4  11        0.13      -10.17     12.28 o 
   1   4  11        3.83        0.10     12.10 o 
   2   4  11       28.78       31.36     12.93 o 
   3   4  11       57.97       33.12     14.16 o 
   4   4  11        5.28       19.56     19.20 o 
   5   4  11       26.83       43.05     21.12 o 
   6   4  11       11.73        8.45     20.92 o 
   7   4  11        0.45       -8.38     19.04 o 
   0   5  11       16.67       17.84     18.16 o 
 -11   0  12        8.42       11.47     18.97 o 
 -10   0  12        5.64       15.85     21.09 o 
  -9   0  12       14.49       -2.83     18.58 o 
  -8   0  12       21.82        7.77     18.84 o 
  -7   0  12        4.44       -3.90     18.19 o 
  -6   0  12       57.16       71.37     13.65 o 
  -5   0  12        0.38      -12.03     12.03 o 
  -4   0  12       70.55       66.70     13.05 o 
  -3   0  12       26.24       38.28     11.74 o 
  -2   0  12        0.30        3.91     11.09 o 
  -1   0  12      137.22      154.26     18.85 o 
   0   0  12        9.37        9.97     14.36 o 
   1   0  12      116.49       78.61     17.91 o 
   2   0  12       89.38       97.09     19.27 o 
   3   0  12        7.88       23.13     17.25 o 
   4   0  12       50.45       65.80     19.33 o 
   5   0  12        0.44        9.91     18.23 o 
   6   0  12        8.85       22.65     17.64 o 
   7   0  12       15.84       19.20     17.93 o 
   8   0  12       57.86       70.22     22.39 o 
   9   0  12        3.64      -10.59     20.27 o 
 -10   1  12        1.85       -5.06     12.76 o 
  -9   1  12        1.03      -14.90     14.90 o 
  -8   1  12       23.78        9.23     10.67 o 
  -7   1  12        3.07        0.83     10.46 o 
  -6   1  12        3.29       -6.48      9.81 o 
  -5   1  12        1.72       -8.99     18.84 o 
  -4   1  12        5.56        0.09      8.30 o 
  -3   1  12        1.81        3.35      7.93 o 
  -2   1  12       24.07       23.75      9.38 o 
  -1   1  12        3.53       20.11     13.15 o 
   0   1  12        1.65       -9.67     10.66 o 
   1   1  12        0.76        0.54     11.43 o 
   2   1  12       48.34       50.09     11.58 o 
   3   1  12        6.80       30.85     11.58 o 
   4   1  12       21.24       29.59     12.28 o 
   5   1  12       52.51       44.38     13.64 o 
   6   1  12       25.26       27.81     12.40 o 
   7   1  12       12.13       24.24     14.28 o 
   8   1  12        0.24        9.64     14.79 o 
   9   1  12       11.52       23.12     15.68 o 
  -9   2  12        0.22        3.56     12.55 o 
  -8   2  12        6.23        7.21     10.11 o 
  -7   2  12        8.96       11.23     10.74 o 
  -6   2  12        0.00       -4.18      9.47 o 
  -5   2  12       56.31       50.10     10.02 o 
  -4   2  12        3.27        1.99      9.93 o 
  -3   2  12       25.32        6.89     11.88 o 
  -2   2  12        5.26       10.97     11.99 o 
  -1   2  12        6.09        2.26      9.78 o 
   0   2  12        4.11       16.96     10.06 o 
   1   2  12        1.03       -4.09     11.17 o 
   2   2  12        2.33       -3.11     11.93 o 
   3   2  12       21.99       26.56     18.19 o 
   4   2  12       23.54       13.06     16.02 o 
   5   2  12       31.42       30.65     13.36 o 
   6   2  12       14.73       19.10     14.59 o 
   7   2  12       21.69       23.16     14.48 o 
  -8   3  12       13.77       32.62     20.05 o 
  -7   3  12        4.48       11.12     12.08 o 
  -6   3  12        0.86       -4.82     11.40 o 
  -5   3  12       18.25       24.79     10.44 o 
  -4   3  12       28.06       35.70     12.50 o 
  -3   3  12        1.49        6.98     11.90 o 
  -2   3  12        2.62        5.74     16.98 o 
  -1   3  12       32.27       15.02     13.24 o 
   0   3  12        1.02      -12.83     12.83 o 
   1   3  12        0.06       17.52     12.75 o 
   2   3  12        7.73       10.62     18.42 o 
   3   3  12        0.76        9.10     13.81 o 
   4   3  12        0.04       17.40     14.24 o 
   5   3  12        0.17       -9.61     16.55 o 
  -3   4  12       16.24       10.95     16.99 o 
  -2   4  12        1.67       -1.53     17.77 o 
  -1   4  12        0.94       -0.97     17.80 o 
  -7   1  13        1.08      -18.03     18.03 o 
  -6   1  13        2.13       -9.32     12.44 o 
  -5   1  13        2.96       -0.05     11.22 o 
  -4   1  13        8.31       -8.37     10.89 o 
  -3   1  13        0.06       10.13     12.55 o 
  -2   1  13        0.24        5.30     10.54 o 
  -1   1  13        0.08        0.25     11.95 o 
   0   1  13       17.97       12.83     12.98 o 
   1   1  13        0.28       -0.95     12.14 o 
   2   1  13       18.12       35.22     17.19 o 
   3   1  13       40.78       34.54     13.78 o 
   4   1  13        2.63       27.26     13.81 o 
  -6   2  13        0.03        4.61     17.67 o 
  -5   2  13        1.05      -12.18     12.18 o 
  -4   2  13        6.34        9.36     17.28 o 
  -3   2  13        0.13       -2.01     18.92 o 
  -2   2  13        1.80        6.42     13.36 o 
  -1   2  13       11.19       14.65     16.34 o 
   0   2  13        0.11       -7.80     13.28 o 
   1   2  13        2.13      -12.45     12.64 o 
                                                 
